# Supplementary material for: A human induced pluripotent stem cell toolbox for studying sex chromosome effects
Source: Stem Cell Reports. 2025 Oct 16;20(11):102678. doi: 10.1016/j.stemcr.2025.102678 (PMC12790746; doi:10.1016/j.stemcr.2025.102678)
Supplement: Table S1. RNA-seq analysis of isogenic hiPSCs with different sex chromosome complements — (A) Fold change and p-values for all genes between isogenic XX and XY hiPSCs of current study. (B) Gene ontology (GO) analysis of XX versus XY hiPSCs of current study. (C) Fold change and p-values between XXY vs. XX hiPSCs of current study. (D) Fold change and p-values between XXY vs. XY hiPSCs of current study. (E) Fold change and p-values between XY vs. XO hiPSCs of current study. (F) Fold change and p-values between XX vs. XO hiPSCs of current study. (G) Comparison of differentially expressed genes (DEGs) between current and the San Roman study. (H) Overlap between XY vs. XO and XX vs. XO DEGs of current study. (I) GO analysis of shared DEGs between XY vs. XO and XX vs. XO DEGs of current study. (J) List of unique genes between XX vs. XO of current study. (K) List of unique genes between XY vs. XO of current study. (L) GO analysis of unique XX vs. XO DEGs of current study. (M) GO analysis of unique XY vs. XO DEGs of current study. [file mmc2.xlsx]

## Sheet: A-XX_vs_XY_all_log2FCs
	baseMean	log2FoldChange	lfcSE	pvalue	padj	X	ensembl_gene_id	external_gene_name	description	gene_biotype	chromosome_name	start_position	end_position	significant	chrX_escapee	chrX_escapee_source	X_PAR	Y_info	Y_info_source	additional_comments
TSPAN6	2472.54	-0.00941217	0.0548244	0.512886	1	17834	ENSG00000000003	TSPAN6	tetraspanin 6 [Source:HGNC Symbol;Acc:HGNC:11858]	protein_coding	X	100627108	100639991	NO	possible chrX escapee	PMID: 30871455, DOI: 10.1186/s12864-019-5507-6				possible chrX escapee: :
TNMD	34.7983	-0.0015279	0.0641488	0.849526	1	17828	ENSG00000000005	TNMD	tenomodulin [Source:HGNC Symbol;Acc:HGNC:17757]	protein_coding	X	100584936	100599885	NO						: :
DPM1	1825.33	-0.0136415	0.0461436	0.532774	1	21660	ENSG00000000419	DPM1	dolichyl-phosphate mannosyltransferase subunit 1, catalytic [Source:HGNC Symbol;Acc:HGNC:3005]	protein_coding	20	50934867	50959140	NO						: :
SCYL3	293.045	0.00651344	0.052917	0.669868	1	54926	ENSG00000000457	SCYL3	SCY1 like pseudokinase 3 [Source:HGNC Symbol;Acc:HGNC:19285]	protein_coding	1	169849631	169894267	NO						: :
C1orf112	1226.34	0.00280606	0.055486	0.823123	1	53480	ENSG00000000460	C1orf112	chromosome 1 open reading frame 112 [Source:HGNC Symbol;Acc:HGNC:25565]	protein_coding	1	169662007	169854080	NO						: :
FGR	12.0952	0.00348034	0.0686415	0.627745	1	65692	ENSG00000000938	FGR	FGR proto-oncogene, Src family tyrosine kinase [Source:HGNC Symbol;Acc:HGNC:3697]	protein_coding	1	27612064	27635185	NO						: :
FUCA2	1783.65	-0.000863657	0.0531346	0.952499	1	28532	ENSG00000001036	FUCA2	alpha-L-fucosidase 2 [Source:HGNC Symbol;Acc:HGNC:4008]	protein_coding	6	143494812	143511720	NO						: :
GCLC	2086.61	-0.00275799	0.0547259	0.834049	1	19654	ENSG00000001084	GCLC	glutamate-cysteine ligase catalytic subunit [Source:HGNC Symbol;Acc:HGNC:4311]	protein_coding	6	53497341	53616970	NO						: :
NFYA	2278.7	-0.00573231	0.0481433	0.771492	1	51058	ENSG00000001167	NFYA	nuclear transcription factor Y subunit alpha [Source:HGNC Symbol;Acc:HGNC:7804]	protein_coding	6	41072974	41102403	NO						: :
STPG1	355.697	-0.00527278	0.0552367	0.688097	1	64802	ENSG00000001460	STPG1	sperm tail PG-rich repeat containing 1 [Source:HGNC Symbol;Acc:HGNC:28070]	protein_coding	1	24356999	24416934	NO						: :
NIPAL3	618.779	0.00959702	0.0521287	0.561031	1	64808	ENSG00000001461	NIPAL3	NIPA like domain containing 3 [Source:HGNC Symbol;Acc:HGNC:25233]	protein_coding	1	24415802	24472976	NO						: :
LAS1L	3256.02	0.0121867	0.043311	0.603541	1	30673	ENSG00000001497	LAS1L	LAS1 like ribosome biogenesis factor [Source:HGNC Symbol;Acc:HGNC:25726]	protein_coding	X	65438549	65534810	NO						: :
ENPP4	217.937	0.00912609	0.0520866	0.579266	1	20000	ENSG00000001561	ENPP4	ectonucleotide pyrophosphatase/phosphodiesterase 4 [Source:HGNC Symbol;Acc:HGNC:3359]	protein_coding	6	46129989	46146688	NO						: :
SEMA3F	1479.06	-0.00568004	0.0577411	0.624372	1	42718	ENSG00000001617	SEMA3F	semaphorin 3F [Source:HGNC Symbol;Acc:HGNC:10728]	protein_coding	3	50155045	50189075	NO						: :
CFTR	22.7571	0.00335672	0.0688965	0.635259	1	55827	ENSG00000001626	CFTR	CF transmembrane conductance regulator [Source:HGNC Symbol;Acc:HGNC:1884]	protein_coding	7	117287120	117715971	NO						: :
ANKIB1	3207.21	0.0555067	0.0473419	0.0328996	0.855439	21975	ENSG00000001629	ANKIB1	ankyrin repeat and IBR domain containing 1 [Source:HGNC Symbol;Acc:HGNC:22215]	protein_coding	7	92245974	92401383	NO						: :
CYP51A1	6128.08	-0.00718683	0.061077	0.495917	1	51342	ENSG00000001630	CYP51A1	cytochrome P450 family 51 subfamily A member 1 [Source:HGNC Symbol;Acc:HGNC:2649]	protein_coding	7	92084987	92134803	NO						: :
KRIT1	1603.85	-0.000275316	0.0459623	0.989773	1	51435	ENSG00000001631	KRIT1	KRIT1 ankyrin repeat containing [Source:HGNC Symbol;Acc:HGNC:1573]	protein_coding	7	92197498	92246166	NO						: :
RAD52	499.348	-0.0137755	0.0548441	0.376055	1	43563	ENSG00000002016	RAD52	RAD52 homolog, DNA repair protein [Source:HGNC Symbol;Acc:HGNC:9824]	protein_coding	12	911736	990053	NO						: :
BAD	191.809	-0.00884895	0.0528451	0.574564	1	43246	ENSG00000002330	BAD	BCL2 associated agonist of cell death [Source:HGNC Symbol;Acc:HGNC:936]	protein_coding	11	64269830	64284704	NO						: :
LAP3	1678.01	-0.0161809	0.051083	0.38439	1	43892	ENSG00000002549	LAP3	leucine aminopeptidase 3 [Source:HGNC Symbol;Acc:HGNC:18449]	protein_coding	4	17577198	17607972	NO						: :
CD99	651.953	0.00139385	0.0560198	0.907643	1	26922	ENSG00000002586	CD99	CD99 molecule (Xg blood group) [Source:HGNC Symbol;Acc:HGNC:7082]	protein_coding	X	2691187	2741309	NO	confirmed chrX escapee	PMID: 30871455, DOI: 10.1186/s12864-019-5507-6	PAR1	A PAR1 green encoding a cell surface glycoprotein involved in leukocyte migration, T-cell adhesion, ganglioside GM1 and transmembrane protein transport, and T-cell death by a caspase-independent pathway; associated with solitary firous tumor	DOI:†10.1186/s13578-020-00452-w	confirmed chrX escapee:PAR1:A PAR1 green encoding a cell surface glycoprotein involved in leukocyte migration, T-cell adhesion, ganglioside GM1 and transmembrane protein transport, and T-cell death by a caspase-independent pathway; associated with solitary firous tumor
HS3ST1	36.5952	-0.000171482	0.0612679	0.984838	1	11547	ENSG00000002587	HS3ST1	heparan sulfate-glucosamine 3-sulfotransferase 1 [Source:HGNC Symbol;Acc:HGNC:5194]	protein_coding	4	11393150	11429564	NO						: :
AOC1	5.31213	-0.00912359	0.0842508	0.195286	1	38383	ENSG00000002726	AOC1	amine oxidase copper containing 1 [Source:HGNC Symbol;Acc:HGNC:80]	protein_coding	7	150824627	150861504	NO						: :
WNT16	9.996	0.0158571	0.0985985	0.0798372	1	30752	ENSG00000002745	WNT16	Wnt family member 16 [Source:HGNC Symbol;Acc:HGNC:16267]	protein_coding	7	121325367	121341104	NO						: :
HECW1	300.998	0.0146675	0.0739712	0.175677	1	18097	ENSG00000002746	HECW1	HECT, C2 and WW domain containing E3 ubiquitin protein ligase 1 [Source:HGNC Symbol;Acc:HGNC:22195]	protein_coding	7	43112629	43566001	NO						: :
MAD1L1	512.264	-0.047306	0.0549463	0.0469067	0.938083	46491	ENSG00000002822	MAD1L1	mitotic arrest deficient 1 like 1 [Source:HGNC Symbol;Acc:HGNC:6762]	protein_coding	7	1815793	2233243	NO						: :
LASP1	9152.21	-0.0103056	0.0509834	0.55851	1	22797	ENSG00000002834	LASP1	LIM and SH3 protein 1 [Source:HGNC Symbol;Acc:HGNC:6513]	protein_coding	17	38869859	38921770	NO						: :
SNX11	514.682	0.00351848	0.0501921	0.841713	1	52149	ENSG00000002919	SNX11	sorting nexin 11 [Source:HGNC Symbol;Acc:HGNC:14975]	protein_coding	17	48103357	48123601	NO						: :
TMEM176A	1.68108	-0.00559782	0.0933334	0.261344		36166	ENSG00000002933	TMEM176A	transmembrane protein 176A [Source:HGNC Symbol;Acc:HGNC:24930]	protein_coding	7	150800403	150805118	NO						: :
M6PR	3060.06	0.0052123	0.0462634	0.806888	1	40388	ENSG00000003056	M6PR	mannose-6-phosphate receptor, cation dependent [Source:HGNC Symbol;Acc:HGNC:6752]	protein_coding	12	8940361	8949761	NO						: :
KLHL13	456.2	0.020474	0.0543252	0.247781	1	10695	ENSG00000003096	KLHL13	kelch like family member 13 [Source:HGNC Symbol;Acc:HGNC:22931]	protein_coding	X	117897813	118117340	NO						: :
CYP26B1	9.51011	-0.00382771	0.0701319	0.580412	1	63901	ENSG00000003137	CYP26B1	cytochrome P450 family 26 subfamily B member 1 [Source:HGNC Symbol;Acc:HGNC:20581]	protein_coding	2	72129238	72147862	NO						: :
ICA1	996.447	0.00398296	0.0533019	0.784519	1	15895	ENSG00000003147	ICA1	islet cell autoantigen 1 [Source:HGNC Symbol;Acc:HGNC:5343]	protein_coding	7	8113184	8262687	NO						: :
DBNDD1	1450.14	-0.00307053	0.0525513	0.839857	1	49600	ENSG00000003249	DBNDD1	dysbindin domain containing 1 [Source:HGNC Symbol;Acc:HGNC:28455]	protein_coding	16	90004871	90019890	NO						: :
ALS2	3218.95	0.0198983	0.0551036	0.246966	1	63181	ENSG00000003393	ALS2	alsin Rho guanine nucleotide exchange factor ALS2 [Source:HGNC Symbol;Acc:HGNC:443]	protein_coding	2	201700267	201782112	NO						: :
CASP10	95.3665	0.0258019	0.0749797	0.0846595	1	63961	ENSG00000003400	CASP10	caspase 10 [Source:HGNC Symbol;Acc:HGNC:1500]	protein_coding	2	201182898	201229406	NO						: :
CFLAR	676.827	0.00469968	0.0524099	0.761652	1	65837	ENSG00000003402	CFLAR	CASP8 and FADD like apoptosis regulator [Source:HGNC Symbol;Acc:HGNC:1876]	protein_coding	2	201116154	201176687	NO						: :
TFPI	209.82	-0.0087001	0.0682541	0.345878	1	45574	ENSG00000003436	TFPI	tissue factor pathway inhibitor [Source:HGNC Symbol;Acc:HGNC:11760]	protein_coding	2	187464230	187565760	NO						: :
NDUFAF7	1465.45	0.026466	0.0564819	0.153185	1	51759	ENSG00000003509	NDUFAF7	NADH:ubiquinone oxidoreductase complex assembly factor 7 [Source:HGNC Symbol;Acc:HGNC:28816]	protein_coding	2	37231631	37253403	NO						: :
RBM5	4270.25	0.00962279	0.052274	0.557165	1	65260	ENSG00000003756	RBM5	RNA binding motif protein 5 [Source:HGNC Symbol;Acc:HGNC:9902]	protein_coding	3	50088919	50119021	NO						: :
MTMR7	494.458	0.0875249	0.117283	0.00442719	0.350457	23363	ENSG00000003987	MTMR7	myotubularin related protein 7 [Source:HGNC Symbol;Acc:HGNC:7454]	protein_coding	8	17296794	17413528	NO						: :
SLC7A2	1851.96	0.13738	0.157436	0.00125083	0.147214	43167	ENSG00000003989	SLC7A2	solute carrier family 7 member 2 [Source:HGNC Symbol;Acc:HGNC:11060]	protein_coding	8	17497088	17570573	NO						: :
ARF5	1888.72	-0.0327014	0.0489214	0.149998	1	25824	ENSG00000004059	ARF5	ADP ribosylation factor 5 [Source:HGNC Symbol;Acc:HGNC:658]	protein_coding	7	127588386	127591700	NO						: :
SARM1	188.956	-0.00105984	0.0627026	0.90084	1	53161	ENSG00000004139	SARM1	sterile alpha and TIR motif containing 1 [Source:HGNC Symbol;Acc:HGNC:17074]	protein_coding	17	28364356	28404049	NO						: :
POLDIP2	2118.06	-0.00948629	0.0515146	0.577252	1	43908	ENSG00000004142	POLDIP2	DNA polymerase delta interacting protein 2 [Source:HGNC Symbol;Acc:HGNC:23781]	protein_coding	17	28346633	28357527	NO						: :
PLXND1	2105.61	0.00172262	0.0547582	0.894955	1	63786	ENSG00000004399	PLXND1	plexin D1 [Source:HGNC Symbol;Acc:HGNC:9107]	protein_coding	3	129555214	129606676	NO						: :
AK2	4847.39	-0.00660449	0.047747	0.74299	1	65615	ENSG00000004455	AK2	adenylate kinase 2 [Source:HGNC Symbol;Acc:HGNC:362]	protein_coding	1	33007940	33080996	NO						: :
CD38	16.7268	0.00462461	0.068808	0.538086	1	30757	ENSG00000004468	CD38	CD38 molecule [Source:HGNC Symbol;Acc:HGNC:1667]	protein_coding	4	15778275	15853232	NO						: :
FKBP4	11520	-0.0133017	0.0521019	0.441292	1	16851	ENSG00000004478	FKBP4	FKBP prolyl isomerase 4 [Source:HGNC Symbol;Acc:HGNC:3720]	protein_coding	12	2794970	2805423	NO						: :
KDM1A	14342.3	0.0250824	0.0367788	0.320377	1	67093	ENSG00000004487	KDM1A	lysine demethylase 1A [Source:HGNC Symbol;Acc:HGNC:29079]	protein_coding	1	23019443	23083689	NO						: :
RBM6	5389.88	0.00056342	0.0507577	0.973451	1	65207	ENSG00000004534	RBM6	RNA binding motif protein 6 [Source:HGNC Symbol;Acc:HGNC:9903]	protein_coding	3	49940007	50100045	NO						: :
CAMKK1	417.192	0.00817313	0.0562689	0.533242	1	16018	ENSG00000004660	CAMKK1	calcium/calmodulin dependent protein kinase kinase 1 [Source:HGNC Symbol;Acc:HGNC:1469]	protein_coding	17	3860315	3894891	NO						: :
RECQL	2185.37	0.01089	0.0517507	0.52341	1	58488	ENSG00000004700	RECQL	RecQ like helicase [Source:HGNC Symbol;Acc:HGNC:9948]	protein_coding	12	21468910	21501669	NO						: :
VPS50	571.142	0.000727042	0.0513223	0.964512	1	21486	ENSG00000004766	VPS50	VPS50 subunit of EARP/GARPII complex [Source:HGNC Symbol;Acc:HGNC:25956]	protein_coding	7	93232340	93361123	NO						: :
HSPB6	27.546	-0.00676012	0.062498	0.496136	1	50763	ENSG00000004776	HSPB6	heat shock protein family B (small) member 6 [Source:HGNC Symbol;Acc:HGNC:26511]	protein_coding	19	35754566	35758079	NO						: :
ARHGAP33	541.658	0.0035268	0.0493082	0.848892	1	62646	ENSG00000004777	ARHGAP33	Rho GTPase activating protein 33 [Source:HGNC Symbol;Acc:HGNC:23085]	protein_coding	19	35774532	35788822	NO						: :
NDUFAB1	1588.38	-0.0375341	0.0451549	0.12629	1	46377	ENSG00000004779	NDUFAB1	NADH:ubiquinone oxidoreductase subunit AB1 [Source:HGNC Symbol;Acc:HGNC:7694]	protein_coding	16	23581014	23596316	NO						: :
PDK4	12.6621	0.00443667	0.0739721	0.48283	1	56222	ENSG00000004799	PDK4	pyruvate dehydrogenase kinase 4 [Source:HGNC Symbol;Acc:HGNC:8812]	protein_coding	7	95583499	95596516	NO						: :
SLC22A16	3.40393	0.00158507	0.0728532	0.779702	1	31867	ENSG00000004809	SLC22A16	solute carrier family 22 member 16 [Source:HGNC Symbol;Acc:HGNC:20302]	protein_coding	6	110424687	110476641	NO						: :
ZMYND10	3.37826	0.00431549	0.0765109	0.458121	1	39425	ENSG00000004838	ZMYND10	zinc finger MYND-type containing 10 [Source:HGNC Symbol;Acc:HGNC:19412]	protein_coding	3	50341110	50345732	NO						: :
SLC25A13	3396.25	-0.00804688	0.0550114	0.56298	1	34476	ENSG00000004864	SLC25A13	solute carrier family 25 member 13 [Source:HGNC Symbol;Acc:HGNC:10983]	protein_coding	7	96120220	96322147	NO						: :
ST7	498.369	-0.00739615	0.0579958	0.535445	1	44541	ENSG00000004866	ST7	suppression of tumorigenicity 7 [Source:HGNC Symbol;Acc:HGNC:11351]	protein_coding	7	116953238	117230176	NO						: :
CDC27	3374.34	0.00515433	0.0451491	0.815985	1	24959	ENSG00000004897	CDC27	cell division cycle 27 [Source:HGNC Symbol;Acc:HGNC:1728]	protein_coding	17	47117703	47189422	NO						: :
SLC4A1	5.40493	-0.00164122	0.071945	0.780626	1	60820	ENSG00000004939	SLC4A1	solute carrier family 4 member 1 (Diego blood group) [Source:HGNC Symbol;Acc:HGNC:11027]	protein_coding	17	44248390	44268141	NO						: :
CALCR	47.7407	0.0581899	0.198136	0.00660919	0.428644	35889	ENSG00000004948	CALCR	calcitonin receptor [Source:HGNC Symbol;Acc:HGNC:1440]	protein_coding	7	93424486	93574730	NO						: :
HCCS	723.287	-0.0039472	0.0590027	0.707802	1	8056	ENSG00000004961	HCCS	holocytochrome c synthase [Source:HGNC Symbol;Acc:HGNC:4837]	protein_coding	X	11111301	11123086	NO						: :
DVL2	1254.93	-0.0178753	0.0453726	0.430387	1	61831	ENSG00000004975	DVL2	dishevelled segment polarity protein 2 [Source:HGNC Symbol;Acc:HGNC:3086]	protein_coding	17	7225342	7234517	NO						: :
PRSS22	15.4605	0.00536213	0.0654859	0.532751	1	54218	ENSG00000005001	PRSS22	serine protease 22 [Source:HGNC Symbol;Acc:HGNC:14368]	protein_coding	16	2852730	2858170	NO						: :
UPF1	3955.16	-0.0127542	0.0497114	0.503323	1	55129	ENSG00000005007	UPF1	UPF1 RNA helicase and ATPase [Source:HGNC Symbol;Acc:HGNC:9962]	protein_coding	19	18831959	18868230	NO						: :
SKAP2	211.88	-0.0220693	0.0761338	0.102183	1	19446	ENSG00000005020	SKAP2	src kinase associated phosphoprotein 2 [Source:HGNC Symbol;Acc:HGNC:15687]	protein_coding	7	26667068	26995239	NO						: :
SLC25A5	9010.58	-0.0209567	0.0479094	0.329136	1	10661	ENSG00000005022	SLC25A5	solute carrier family 25 member 5 [Source:HGNC Symbol;Acc:HGNC:10991]	protein_coding	X	119468422	119471396	NO						: :
MCUB	346.514	-0.00174361	0.0603638	0.854621	1	18341	ENSG00000005059	MCUB	mitochondrial calcium uniporter dominant negative subunit beta [Source:HGNC Symbol;Acc:HGNC:26076]	protein_coding	4	109560209	109688719	NO						: :
POLR2J	705.99	-0.0215312	0.0527452	0.251564	1	56414	ENSG00000005075	POLR2J	RNA polymerase II subunit J [Source:HGNC Symbol;Acc:HGNC:9197]	protein_coding	7	102473128	102478922	NO						: :
DHX33	3697.51	-0.00304894	0.0524875	0.841598	1	17534	ENSG00000005100	DHX33	DEAH-box helicase 33 [Source:HGNC Symbol;Acc:HGNC:16718]	protein_coding	17	5440917	5468982	NO						: :
MEOX1	1.72658	0.000801676	0.0836285	0.841564		23720	ENSG00000005102	MEOX1	mesenchyme homeobox 1 [Source:HGNC Symbol;Acc:HGNC:7013]	protein_coding	17	43640389	43661922	NO						: :
THSD7A	98.613	0.00316512	0.0637046	0.709306	1	52702	ENSG00000005108	THSD7A	thrombospondin type 1 domain containing 7A [Source:HGNC Symbol;Acc:HGNC:22207]	protein_coding	7	11370365	11832198	NO						: :
LIG3	4503.22	0.00577623	0.0506487	0.738961	1	20283	ENSG00000005156	LIG3	DNA ligase 3 [Source:HGNC Symbol;Acc:HGNC:6600]	protein_coding	17	34980512	35009743	NO						: :
RPAP3	1987.6	-0.00179066	0.0471602	0.930368	1	22013	ENSG00000005175	RPAP3	RNA polymerase II associated protein 3 [Source:HGNC Symbol;Acc:HGNC:26151]	protein_coding	12	47661249	47706030	NO						: :
ACSM3	238.521	0.00175294	0.070917	0.776265	1	55805	ENSG00000005187	ACSM3	acyl-CoA synthetase medium chain family member 3 [Source:HGNC Symbol;Acc:HGNC:10522]	protein_coding	16	20610243	20797581	NO						: :
REXO5	224.496	-0.0033646	0.052052	0.830469	1	55872	ENSG00000005189	REXO5	RNA exonuclease 5 [Source:HGNC Symbol;Acc:HGNC:24661]	protein_coding	16	20806429	20849665	NO						: :
CIAPIN1	1727.31	-0.0188496	0.0536004	0.285591	1	34096	ENSG00000005194	CIAPIN1	cytokine induced apoptosis inhibitor 1 [Source:HGNC Symbol;Acc:HGNC:28050]	protein_coding	16	57428187	57447420	NO						: :
SPPL2B	913.79	-0.0105779	0.0457152	0.630141	1	53627	ENSG00000005206	SPPL2B	signal peptide peptidase like 2B [Source:HGNC Symbol;Acc:HGNC:30627]	protein_coding	19	2328615	2355095	NO						: :
FAM214B	202.126	0.00581715	0.0561118	0.644992	1	33564	ENSG00000005238	FAM214B	family with sequence similarity 214 member B [Source:HGNC Symbol;Acc:HGNC:25666]	protein_coding	9	35104112	35116341	NO						: :
COPZ2	1.29989	-0.000440939	0.0862178	0.908947		27297	ENSG00000005243	COPZ2	COPI coat complex subunit zeta 2 [Source:HGNC Symbol;Acc:HGNC:19356]	protein_coding	17	48026167	48038030	NO						: :
PRKAR2B	1895.45	0.00767496	0.0554823	0.569513	1	29379	ENSG00000005249	PRKAR2B	protein kinase cAMP-dependent type II regulatory subunit beta [Source:HGNC Symbol;Acc:HGNC:9392]	protein_coding	7	107044705	107161811	NO						: :
MSL3	612.101	-0.022123	0.0509672	0.265555	1	13582	ENSG00000005302	MSL3	MSL complex subunit 3 [Source:HGNC Symbol;Acc:HGNC:7370]	protein_coding	X	11758159	11775772	NO	confirmed chrX escapee	PMID: 30871455, DOI: 10.1186/s12864-019-5507-6				confirmed chrX escapee: :
CREBBP	3657.67	-0.00230895	0.0554678	0.85361	1	24430	ENSG00000005339	CREBBP	CREB binding protein [Source:HGNC Symbol;Acc:HGNC:2348]	protein_coding	16	3725054	3880713	NO						: :
TSPOAP1	293.106	0.0120495	0.0568536	0.387733	1	28943	ENSG00000005379	TSPOAP1	TSPO associated protein 1 [Source:HGNC Symbol;Acc:HGNC:16831]	protein_coding	17	58301228	58328795	NO						: :
MPO	17.8083	-0.00804494	0.0675888	0.376696	1	40935	ENSG00000005381	MPO	myeloperoxidase [Source:HGNC Symbol;Acc:HGNC:7218]	protein_coding	17	58269855	58280935	NO						: :
PON1	15.4823	0.00238881	0.0626168	0.783807	1	22255	ENSG00000005421	PON1	paraoxonase 1 [Source:HGNC Symbol;Acc:HGNC:9204]	protein_coding	7	95297676	95324532	NO						: :
GCFC2	500.257	0.00550836	0.0488818	0.772287	1	34945	ENSG00000005436	GCFC2	GC-rich sequence DNA-binding factor 2 [Source:HGNC Symbol;Acc:HGNC:1317]	protein_coding	2	75652000	75710985	NO						: :
WDR54	1066.27	-0.00886994	0.0605373	0.43323	1	51996	ENSG00000005448	WDR54	WD repeat domain 54 [Source:HGNC Symbol;Acc:HGNC:25770]	protein_coding	2	74421678	74425755	NO						: :
CROT	157.338	-0.00631578	0.0536274	0.665833	1	41383	ENSG00000005469	CROT	carnitine O-octanoyltransferase [Source:HGNC Symbol;Acc:HGNC:2366]	protein_coding	7	87345664	87399794	NO						: :
ABCB4	67.7715	0.0163505	0.0760198	0.14736	1	41472	ENSG00000005471	ABCB4	ATP binding cassette subfamily B member 4 [Source:HGNC Symbol;Acc:HGNC:45]	protein_coding	7	87401696	87480435	NO						: :
KMT2E	3194.67	0.0138169	0.0542798	0.385249	1	55436	ENSG00000005483	KMT2E	lysine methyltransferase 2E (inactive) [Source:HGNC Symbol;Acc:HGNC:18541]	protein_coding	7	104940943	105115019	NO						: :
RHBDD2	564.732	-0.00744692	0.0548568	0.59162	1	52162	ENSG00000005486	RHBDD2	rhomboid domain containing 2 [Source:HGNC Symbol;Acc:HGNC:23082]	protein_coding	7	75842602	75888926	NO						: :
SOX8	231.788	0.0149091	0.0658045	0.221017	1	59161	ENSG00000005513	SOX8	SRY-box transcription factor 8 [Source:HGNC Symbol;Acc:HGNC:11203]	protein_coding	16	981770	986979	NO						: :
IBTK	2446.58	0.0390174	0.0611705	0.0616421	1	18598	ENSG00000005700	IBTK	inhibitor of Bruton tyrosine kinase [Source:HGNC Symbol;Acc:HGNC:17853]	protein_coding	6	82169986	82247754	NO						: :
ZNF195	3313.22	-0.0107458	0.055055	0.461267	1	29782	ENSG00000005801	ZNF195	zinc finger protein 195 [Source:HGNC Symbol;Acc:HGNC:12986]	protein_coding	11	3339261	3379222	NO						: :
MYCBP2	3969.59	0.452019	0.221608	2.46917351471542e-05	0.00792298	29063	ENSG00000005810	MYCBP2	MYC binding protein 2 [Source:HGNC Symbol;Acc:HGNC:23386]	protein_coding	13	77042474	77327094	NO						: :
FBXL3	594.734	-0.00808834	0.0550695	0.560102	1	29010	ENSG00000005812	FBXL3	F-box and leucine rich repeat protein 3 [Source:HGNC Symbol;Acc:HGNC:13599]	protein_coding	13	76992598	77027195	NO						: :
ITGAL	4.81816	-0.00196494	0.0732413	0.72846	1	52364	ENSG00000005844	ITGAL	integrin subunit alpha L [Source:HGNC Symbol;Acc:HGNC:6148]	protein_coding	16	30472658	30523567	NO						: :
PDK2	320.645	-0.0209273	0.0520574	0.270883	1	60507	ENSG00000005882	PDK2	pyruvate dehydrogenase kinase 2 [Source:HGNC Symbol;Acc:HGNC:8810]	protein_coding	17	50094737	50112152	NO						: :
ITGA3	1029.61	0.00294512	0.0562196	0.806507	1	27608	ENSG00000005884	ITGA3	integrin subunit alpha 3 [Source:HGNC Symbol;Acc:HGNC:6139]	protein_coding	17	50055968	50090481	NO						: :
ZFX	797.066	0.0352584	0.0946692	0.0371867	0.880918	19741	ENSG00000005889	ZFX	zinc finger protein X-linked [Source:HGNC Symbol;Acc:HGNC:12869]	protein_coding	X	24149173	24216255	NO	approved chrX escapee	PMID: 30871455, DOI: 10.1186/s12864-019-5507-6				approved chrX escapee: :
LAMP2	2137.25	0.010152	0.0494953	0.59109	1	21207	ENSG00000005893	LAMP2	lysosomal associated membrane protein 2 [Source:HGNC Symbol;Acc:HGNC:6501]	protein_coding	X	120426148	120469365	NO	probable chrX escapee	PMID: 30871455, DOI: 10.1186/s12864-019-5507-6				probable chrX escapee: :
ITGA2B	294.832	0.00270736	0.0639947	0.744218	1	60971	ENSG00000005961	ITGA2B	integrin subunit alpha 2b [Source:HGNC Symbol;Acc:HGNC:6138]	protein_coding	17	44372180	44389649	NO						: :
ASB4	1.3313	0.00287592	0.0891913	0.495061		20983	ENSG00000005981	ASB4	ankyrin repeat and SOCS box containing 4 [Source:HGNC Symbol;Acc:HGNC:16009]	protein_coding	7	95478444	95540233	NO						: :
GDE1	2463.51	-0.0280535	0.0516688	0.176557	1	30369	ENSG00000006007	GDE1	glycerophosphodiester phosphodiesterase 1 [Source:HGNC Symbol;Acc:HGNC:29644]	protein_coding	16	19501693	19522123	NO						: :
REX1BD	405.125	-0.0315178	0.0611619	0.0933535	1	60324	ENSG00000006015	REX1BD	required for excision 1-B domain containing [Source:HGNC Symbol;Acc:HGNC:26098]	protein_coding	19	18588685	18592337	NO						: :
CRLF1	464.256	-0.00175825	0.0611841	0.847874	1	60319	ENSG00000006016	CRLF1	cytokine receptor like factor 1 [Source:HGNC Symbol;Acc:HGNC:2364]	protein_coding	19	18572220	18607741	NO						: :
OSBPL7	255.549	-0.00303442	0.0559134	0.804489	1	54415	ENSG00000006025	OSBPL7	oxysterol binding protein like 7 [Source:HGNC Symbol;Acc:HGNC:16387]	protein_coding	17	47807372	47821834	NO						: :
TMEM98	1418.11	-0.00531854	0.0557919	0.676305	1	21167	ENSG00000006042	TMEM98	transmembrane protein 98 [Source:HGNC Symbol;Acc:HGNC:24529]	protein_coding	17	32927910	32945106	NO						: :
YBX2	958.595	0.00550091	0.0529788	0.715008	1	61939	ENSG00000006047	YBX2	Y-box binding protein 2 [Source:HGNC Symbol;Acc:HGNC:17948]	protein_coding	17	7288263	7294639	NO						: :
MAP3K14	313.835	0.000520535	0.0550065	0.967515	1	57189	ENSG00000006062	MAP3K14	mitogen-activated protein kinase kinase kinase 14 [Source:HGNC Symbol;Acc:HGNC:6853]	protein_coding	17	45263119	45317029	NO						: :
ABCC8	61.0318	0.0155319	0.072348	0.172805	1	53548	ENSG00000006071	ABCC8	ATP binding cassette subfamily C member 8 [Source:HGNC Symbol;Acc:HGNC:59]	protein_coding	11	17392498	17476894	NO						: :
TMEM132A	1432.5	-0.039109	0.0616985	0.0602667	1	45919	ENSG00000006118	TMEM132A	transmembrane protein 132A [Source:HGNC Symbol;Acc:HGNC:31092]	protein_coding	11	60924460	60937159	NO						: :
AP2B1	13832.2	0.0140523	0.0445637	0.539159	1	19393	ENSG00000006125	AP2B1	adaptor related protein complex 2 subunit beta 1 [Source:HGNC Symbol;Acc:HGNC:563]	protein_coding	17	35578046	35726413	NO						: :
TAC1	40.5595	-0.0027524	0.0716013	0.6593	1	21105	ENSG00000006128	TAC1	tachykinin precursor 1 [Source:HGNC Symbol;Acc:HGNC:11517]	protein_coding	7	97732084	97740472	NO						: :
ZNF263	1188.01	-0.00862919	0.0501472	0.634043	1	37649	ENSG00000006194	ZNF263	zinc finger protein 263 [Source:HGNC Symbol;Acc:HGNC:13056]	protein_coding	16	3263800	3301401	NO						: :
CX3CL1	80.2102	-0.00063314	0.0645336	0.935698	1	35826	ENSG00000006210	CX3CL1	C-X3-C motif chemokine ligand 1 [Source:HGNC Symbol;Acc:HGNC:10647]	protein_coding	16	57372477	57385044	NO						: :
SPATA20	467.128	-0.00373763	0.0500793	0.833183	1	29652	ENSG00000006282	SPATA20	spermatogenesis associated 20 [Source:HGNC Symbol;Acc:HGNC:26125]	protein_coding	17	50543058	50555852	NO						: :
CACNA1G	366.012	-0.000853456	0.0530838	0.953218	1	32428	ENSG00000006283	CACNA1G	calcium voltage-gated channel subunit alpha1 G [Source:HGNC Symbol;Acc:HGNC:1394]	protein_coding	17	50560715	50627474	NO						: :
TNFRSF12A	1036.29	-0.00950595	0.0531832	0.542909	1	42660	ENSG00000006327	TNFRSF12A	TNF receptor superfamily member 12A [Source:HGNC Symbol;Acc:HGNC:18152]	protein_coding	16	3018445	3022383	NO						: :
DLX6	1.78057	0.00539662	0.11584	0.246863		27118	ENSG00000006377	DLX6	distal-less homeobox 6 [Source:HGNC Symbol;Acc:HGNC:2919]	protein_coding	7	97005553	97011040	NO						: :
MAP3K9	2554.54	0.0165377	0.0547918	0.312633	1	32039	ENSG00000006432	MAP3K9	mitogen-activated protein kinase kinase kinase 9 [Source:HGNC Symbol;Acc:HGNC:6861]	protein_coding	14	70722526	70809534	NO						: :
RALA	3787.69	-0.0118219	0.0456071	0.592889	1	35853	ENSG00000006451	RALA	RAS like proto-oncogene A [Source:HGNC Symbol;Acc:HGNC:9839]	protein_coding	7	39623565	39708120	NO						: :
BAIAP2L1	2202.68	-0.00372316	0.0533243	0.797573	1	26121	ENSG00000006453	BAIAP2L1	BAR/IMD domain containing adaptor protein 2 like 1 [Source:HGNC Symbol;Acc:HGNC:21649]	protein_coding	7	98291650	98401090	NO						: :
KDM7A	2618.86	0.0123557	0.0594601	0.339247	1	31424	ENSG00000006459	KDM7A	lysine demethylase 7A [Source:HGNC Symbol;Acc:HGNC:22224]	protein_coding	7	140084746	140176983	NO						: :
ETV1	4115.4	0.00859611	0.0528485	0.584298	1	16616	ENSG00000006468	ETV1	ETS variant transcription factor 1 [Source:HGNC Symbol;Acc:HGNC:3490]	protein_coding	7	13891229	13991425	NO						: :
AGK	1354.37	-0.00163917	0.0513967	0.919831	1	30943	ENSG00000006530	AGK	acylglycerol kinase [Source:HGNC Symbol;Acc:HGNC:21869]	protein_coding	7	141551278	141655244	NO						: :
ALDH3B1	8.98875	-0.00252574	0.0685686	0.715902	1	58364	ENSG00000006534	ALDH3B1	aldehyde dehydrogenase 3 family member B1 [Source:HGNC Symbol;Acc:HGNC:410]	protein_coding	11	68008578	68029282	NO						: :
TTC22	34.5597	0.00916023	0.0630713	0.38831	1	41618	ENSG00000006555	TTC22	tetratricopeptide repeat domain 22 [Source:HGNC Symbol;Acc:HGNC:26067]	protein_coding	1	54779712	54801323	NO						: :
PHTF2	1642.42	0.00296637	0.0483731	0.878489	1	35300	ENSG00000006576	PHTF2	putative homeodomain transcription factor 2 [Source:HGNC Symbol;Acc:HGNC:13411]	protein_coding	7	77798792	77957503	NO						: :
CCL26	62	0.0163631	0.0835691	0.120155	1	52148	ENSG00000006606	CCL26	C-C motif chemokine ligand 26 [Source:HGNC Symbol;Acc:HGNC:10625]	protein_coding	7	75769533	75789896	NO						: :
FARP2	1301.45	0.0402356	0.0631401	0.0541681	0.987336	48797	ENSG00000006607	FARP2	FERM, ARH/RhoGEF and pleckstrin domain protein 2 [Source:HGNC Symbol;Acc:HGNC:16460]	protein_coding	2	241356285	241494841	NO						: :
USH1C	67.2145	0.00198534	0.064482	0.804248	1	52652	ENSG00000006611	USH1C	USH1 protein network component harmonin [Source:HGNC Symbol;Acc:HGNC:12597]	protein_coding	11	17493895	17544416	NO						: :
GGCT	3008.6	-0.0035125	0.0486463	0.854537	1	35663	ENSG00000006625	GGCT	gamma-glutamylcyclotransferase [Source:HGNC Symbol;Acc:HGNC:21705]	protein_coding	7	30496621	30504841	NO						: :
DBF4	1986.83	-0.00474815	0.0559232	0.704781	1	48271	ENSG00000006634	DBF4	DBF4 zinc finger [Source:HGNC Symbol;Acc:HGNC:17364]	protein_coding	7	87876216	87909553	NO						: :
TBXA2R	7.96703	0.00106527	0.0667516	0.882359	1	58199	ENSG00000006638	TBXA2R	thromboxane A2 receptor [Source:HGNC Symbol;Acc:HGNC:11608]	protein_coding	19	3594507	3606875	NO						: :
IFRD1	1196.18	-0.00890767	0.0658784	0.364228	1	34641	ENSG00000006652	IFRD1	interferon related developmental regulator 1 [Source:HGNC Symbol;Acc:HGNC:5456]	protein_coding	7	112422887	112481017	NO						: :
LGALS14	7.16446	-0.00105445	0.0755068	0.833271	1	34213	ENSG00000006659	LGALS14	galectin 14 [Source:HGNC Symbol;Acc:HGNC:30054]	protein_coding	19	39704481	39709444	NO						: :
COX10	678.659	-0.0183822	0.0493139	0.363029	1	48532	ENSG00000006695	COX10	cytochrome c oxidase assembly factor heme A:farnesyltransferase COX10 [Source:HGNC Symbol;Acc:HGNC:2260]	protein_coding	17	14069490	14231736	NO						: :
GTF2IRD1	1196.62	0.00423872	0.0498136	0.814273	1	51982	ENSG00000006704	GTF2IRD1	GTF2I repeat domain containing 1 [Source:HGNC Symbol;Acc:HGNC:4661]	protein_coding	7	74453790	74602605	NO						: :
PAF1	1004.04	-0.00703903	0.0565626	0.57745	1	43679	ENSG00000006712	PAF1	PAF1 homolog, Paf1/RNA polymerase II complex component [Source:HGNC Symbol;Acc:HGNC:25459]	protein_coding	19	39385629	39391154	NO						: :
VPS41	2118.35	0.00597618	0.0522302	0.70574	1	21871	ENSG00000006715	VPS41	VPS41 subunit of HOPS complex [Source:HGNC Symbol;Acc:HGNC:12713]	protein_coding	7	38722974	38932394	NO						: :
ARHGAP44	1101.04	-0.00366043	0.0514701	0.822584	1	63666	ENSG00000006740	ARHGAP44	Rho GTPase activating protein 44 [Source:HGNC Symbol;Acc:HGNC:29096]	protein_coding	17	12789498	12991643	NO						: :
ELAC2	3350.1	-0.0143633	0.0499145	0.452978	1	48372	ENSG00000006744	ELAC2	elaC ribonuclease Z 2 [Source:HGNC Symbol;Acc:HGNC:14198]	protein_coding	17	12991612	13018065	NO						: :
SCIN	36.994	0.00310172	0.0639991	0.711325	1	16458	ENSG00000006747	SCIN	scinderin [Source:HGNC Symbol;Acc:HGNC:21695]	protein_coding	7	12570577	12660182	NO						: :
ARSD	171.342	0.0208338	0.0764943	0.109124	1	25088	ENSG00000006756	ARSD	arylsulfatase D [Source:HGNC Symbol;Acc:HGNC:717]	protein_coding	X	2903972	2929349	NO						: :
PNPLA4	362.292	-0.00571233	0.0538638	0.689905	1	33542	ENSG00000006757	PNPLA4	patatin like phospholipase domain containing 4 [Source:HGNC Symbol;Acc:HGNC:24887]	protein_coding	X	7898247	7927739	NO						: :
ADIPOR2	2417.99	-0.00380108	0.0507516	0.823746	1	39891	ENSG00000006831	ADIPOR2	adiponectin receptor 2 [Source:HGNC Symbol;Acc:HGNC:24041]	protein_coding	12	1688574	1788674	NO						: :
CDKL3	50.9059	-0.000878342	0.0632898	0.915541	1	35525	ENSG00000006837	CDKL3	cyclin dependent kinase like 3 [Source:HGNC Symbol;Acc:HGNC:15483]	protein_coding	5	134286350	134371047	NO						: :
PRSS21	15.5224	-0.0064923	0.0771815	0.330441	1	54199	ENSG00000007038	PRSS21	serine protease 21 [Source:HGNC Symbol;Acc:HGNC:9485]	protein_coding	16	2817180	2826304	NO						: :
MARK4	1726.86	-0.00243623	0.0557488	0.843113	1	63086	ENSG00000007047	MARK4	microtubule affinity regulating kinase 4 [Source:HGNC Symbol;Acc:HGNC:13538]	protein_coding	19	45079288	45305284	NO						: :
PROM1	2787.32	-0.00373231	0.0556465	0.766297	1	30933	ENSG00000007062	PROM1	prominin 1 [Source:HGNC Symbol;Acc:HGNC:9454]	protein_coding	4	15963076	16084378	NO						: :
CCDC124	1192.49	-0.0459545	0.07038	0.0335148	0.85569	60222	ENSG00000007080	CCDC124	coiled-coil domain containing 124 [Source:HGNC Symbol;Acc:HGNC:25171]	protein_coding	19	17933015	17943991	NO						: :
CEACAM21	1.217	0.00127963	0.0816479	0.761851		34596	ENSG00000007129	CEACAM21	CEA cell adhesion molecule 21 [Source:HGNC Symbol;Acc:HGNC:28834]	protein_coding	19	41549518	41586844	NO						: :
PAFAH1B1	6289.28	-0.00897589	0.0486663	0.645357	1	51832	ENSG00000007168	PAFAH1B1	platelet activating factor acetylhydrolase 1b regulatory subunit 1 [Source:HGNC Symbol;Acc:HGNC:8574]	protein_coding	17	2593210	2685615	NO						: :
NOS2	57.6259	0.00295156	0.0614807	0.749285	1	22839	ENSG00000007171	NOS2	nitric oxide synthase 2 [Source:HGNC Symbol;Acc:HGNC:7873]	protein_coding	17	27756766	27800529	NO						: :
DNAH9	23.2215	0.0174123	0.0924484	0.0888608	1	48162	ENSG00000007174	DNAH9	dynein axonemal heavy chain 9 [Source:HGNC Symbol;Acc:HGNC:2953]	protein_coding	17	11598470	11969748	NO						: :
KIAA0100	7958.36	0.0220463	0.0596673	0.173167	1	53476	ENSG00000007202	KIAA0100	KIAA0100 [Source:HGNC Symbol;Acc:HGNC:28960]	protein_coding	17	28614446	28645454	NO						: :
GAS7	1012.55	0.0108097	0.0545585	0.468981	1	57104	ENSG00000007237	GAS7	growth arrest specific 7 [Source:HGNC Symbol;Acc:HGNC:4169]	protein_coding	17	9910606	10198606	NO						: :
TRAPPC6A	472.348	-0.0212296	0.0599415	0.180082	1	50247	ENSG00000007255	TRAPPC6A	trafficking protein particle complex subunit 6A [Source:HGNC Symbol;Acc:HGNC:23069]	protein_coding	19	45162928	45178237	NO						: :
MATK	374.876	0.0169454	0.0569128	0.273867	1	26135	ENSG00000007264	MATK	megakaryocyte-associated tyrosine kinase [Source:HGNC Symbol;Acc:HGNC:6906]	protein_coding	19	3777970	3802129	NO						: :
CD79B	45.374	-0.0178662	0.0847793	0.106503	1	57324	ENSG00000007312	CD79B	CD79b molecule [Source:HGNC Symbol;Acc:HGNC:1699]	protein_coding	17	63928740	63932336	NO						: :
SCN4A	340.867	0.0560858	0.0679426	0.0210154	0.731068	57337	ENSG00000007314	SCN4A	sodium voltage-gated channel alpha subunit 4 [Source:HGNC Symbol;Acc:HGNC:10591]	protein_coding	17	63938554	63972918	NO						: :
ST7L	293.855	-0.0102743	0.0533483	0.511899	1	58646	ENSG00000007341	ST7L	suppression of tumorigenicity 7 like [Source:HGNC Symbol;Acc:HGNC:18441]	protein_coding	1	112523514	112620825	NO						: :
TKTL1	1.77569	-0.0028982	0.0883786	0.495221		13112	ENSG00000007350	TKTL1	transketolase like 1 [Source:HGNC Symbol;Acc:HGNC:11835]	protein_coding	X	154295795	154330350	NO						: :
PAX6	1.42523	-0.00330776	0.0896856	0.444542		61048	ENSG00000007372	PAX6	paired box 6 [Source:HGNC Symbol;Acc:HGNC:8620]	protein_coding	11	31784779	31817961	NO						: :
RPUSD1	345.883	-0.0110266	0.065711	0.302225	1	24830	ENSG00000007376	RPUSD1	RNA pseudouridine synthase domain containing 1 [Source:HGNC Symbol;Acc:HGNC:14173]	protein_coding	16	784974	788397	NO						: :
RHBDF1	719.966	0.00801805	0.0568609	0.52863	1	44573	ENSG00000007384	RHBDF1	rhomboid 5 homolog 1 [Source:HGNC Symbol;Acc:HGNC:20561]	protein_coding	16	58059	76355	NO						: :
LUC7L	2929.31	-0.0133241	0.0474665	0.523693	1	48095	ENSG00000007392	LUC7L	LUC7 like [Source:HGNC Symbol;Acc:HGNC:6723]	protein_coding	16	188969	229463	NO						: :
CACNA2D2	1039.18	0.0020406	0.0556677	0.868579	1	59039	ENSG00000007402	CACNA2D2	calcium voltage-gated channel auxiliary subunit alpha2delta 2 [Source:HGNC Symbol;Acc:HGNC:1400]	protein_coding	3	50362613	50504244	NO						: :
BAIAP3	241.667	-0.0133248	0.0621914	0.28307	1	51971	ENSG00000007516	BAIAP3	BAI1 associated protein 3 [Source:HGNC Symbol;Acc:HGNC:948]	protein_coding	16	1333638	1349441	NO						: :
TSR3	654.718	-0.0388816	0.066999	0.052	0.976444	52207	ENSG00000007520	TSR3	TSR3 ribosome maturation factor [Source:HGNC Symbol;Acc:HGNC:14175]	protein_coding	16	1349240	1351878	NO						: :
PIGQ	453.576	-0.0121039	0.0567627	0.387727	1	42212	ENSG00000007541	PIGQ	phosphatidylinositol glycan anchor biosynthesis class Q [Source:HGNC Symbol;Acc:HGNC:14135]	protein_coding	16	566995	584109	NO						: :
CRAMP1	1537.14	-0.00106873	0.0489828	0.954578	1	30303	ENSG00000007545	CRAMP1	cramped chromatin regulator homolog 1 [Source:HGNC Symbol;Acc:HGNC:14122]	protein_coding	16	1612337	1677908	NO						: :
TEAD3	1452.26	-0.000767412	0.0457018	0.971764	1	45581	ENSG00000007866	TEAD3	TEA domain transcription factor 3 [Source:HGNC Symbol;Acc:HGNC:11716]	protein_coding	6	35473597	35497079	NO						: :
DNAJC11	4218.94	-0.0238302	0.0485351	0.268187	1	67668	ENSG00000007923	DNAJC11	DnaJ heat shock protein family (Hsp40) member C11 [Source:HGNC Symbol;Acc:HGNC:25570]	protein_coding	1	6634168	6701924	NO						: :
MYLIP	1162.08	-0.0314938	0.052193	0.138839	1	15248	ENSG00000007944	MYLIP	myosin regulatory light chain interacting protein [Source:HGNC Symbol;Acc:HGNC:21155]	protein_coding	6	16129086	16148248	NO						: :
E2F2	254.37	0.00320862	0.0572685	0.777632	1	59783	ENSG00000007968	E2F2	E2F transcription factor 2 [Source:HGNC Symbol;Acc:HGNC:3114]	protein_coding	1	23506438	23531233	NO						: :
PSMB1	4849.72	-0.0214478	0.0490071	0.30449	1	28946	ENSG00000008018	PSMB1	proteasome 20S subunit beta 1 [Source:HGNC Symbol;Acc:HGNC:9537]	protein_coding	6	170535120	170553307	NO						: :
SYN1	274.368	-0.0385177	0.093981	0.0324629	0.852118	12675	ENSG00000008056	SYN1	synapsin I [Source:HGNC Symbol;Acc:HGNC:11494]	protein_coding	X	47571901	47619857	NO						: :
JARID2	22375.5	0.0271862	0.0545985	0.160773	1	13758	ENSG00000008083	JARID2	jumonji and AT-rich interaction domain containing 2 [Source:HGNC Symbol;Acc:HGNC:6196]	protein_coding	6	15246069	15522042	NO						: :
CDKL5	1471.2	0.0205224	0.0569391	0.216396	1	9034	ENSG00000008086	CDKL5	cyclin dependent kinase like 5 [Source:HGNC Symbol;Acc:HGNC:11411]	protein_coding	X	18425583	18653629	NO						: :
CAMK1G	27.8073	-0.00307961	0.0645034	0.707854	1	57964	ENSG00000008118	CAMK1G	calcium/calmodulin dependent protein kinase IG [Source:HGNC Symbol;Acc:HGNC:14585]	protein_coding	1	209583714	209613939	NO						: :
CDK11A	1151.71	-0.0581068	0.0645273	0.0199469	0.719833	64264	ENSG00000008128	CDK11A	cyclin dependent kinase 11A [Source:HGNC Symbol;Acc:HGNC:1730]	protein_coding	1	1702379	1724357	NO						: :
NADK	1765.07	0.0167785	0.0468426	0.438758	1	64296	ENSG00000008130	NADK	NAD kinase [Source:HGNC Symbol;Acc:HGNC:29831]	protein_coding	1	1751232	1780457	NO						: :
DLEC1	16.4929	0.00076392	0.0659743	0.917828	1	54273	ENSG00000008226	DLEC1	DLEC1 cilia and flagella associated protein [Source:HGNC Symbol;Acc:HGNC:2899]	protein_coding	3	38039205	38124025	NO						: :
CYTH3	711.756	-0.00117203	0.0497348	0.948091	1	17587	ENSG00000008256	CYTH3	cytohesin 3 [Source:HGNC Symbol;Acc:HGNC:9504]	protein_coding	7	6161776	6272644	NO						: :
ADAM22	1323.67	0.011654	0.0531164	0.470678	1	48364	ENSG00000008277	ADAM22	ADAM metallopeptidase domain 22 [Source:HGNC Symbol;Acc:HGNC:201]	protein_coding	7	87934143	88202889	NO						: :
SYPL1	2488.97	-0.0203095	0.0495418	0.318897	1	46008	ENSG00000008282	SYPL1	synaptophysin like 1 [Source:HGNC Symbol;Acc:HGNC:11507]	protein_coding	7	106090505	106112576	NO						: :
CYB561	728.876	0.000936834	0.0544158	0.94386	1	54144	ENSG00000008283	CYB561	cytochrome b561 [Source:HGNC Symbol;Acc:HGNC:2571]	protein_coding	17	63432304	63446354	NO						: :
SPAG9	4372.61	0.0190048	0.0608287	0.200045	1	63859	ENSG00000008294	SPAG9	sperm associated antigen 9 [Source:HGNC Symbol;Acc:HGNC:14524]	protein_coding	17	50962174	51120868	NO						: :
CELSR3	1887.23	0.0438805	0.071075	0.0365826	0.878149	61638	ENSG00000008300	CELSR3	cadherin EGF LAG seven-pass G-type receptor 3 [Source:HGNC Symbol;Acc:HGNC:3230]	protein_coding	3	48636463	48662886	NO						: :
AASS	25889.6	0.0792495	0.190036	0.00547069	0.391765	46201	ENSG00000008311	AASS	aminoadipate-semialdehyde synthase [Source:HGNC Symbol;Acc:HGNC:17366]	protein_coding	7	122064583	122144308	NO						: :
PLEKHG6	636.849	0.00824007	0.0542141	0.570958	1	61128	ENSG00000008323	PLEKHG6	pleckstrin homology and RhoGEF domain containing G6 [Source:HGNC Symbol;Acc:HGNC:25562]	protein_coding	12	6310436	6328506	NO						: :
SS18L2	926.402	-0.0340686	0.074057	0.0557413	0.993989	61005	ENSG00000008324	SS18L2	SS18 like 2 [Source:HGNC Symbol;Acc:HGNC:15593]	protein_coding	3	42581840	42596934	NO						: :
MPND	386.6	-0.028749	0.0541144	0.149679	1	52536	ENSG00000008382	MPND	MPN domain containing [Source:HGNC Symbol;Acc:HGNC:25934]	protein_coding	19	4343527	4360086	NO						: :
MGST1	6707.84	-0.00601551	0.0546599	0.661129	1	18955	ENSG00000008394	MGST1	microsomal glutathione S-transferase 1 [Source:HGNC Symbol;Acc:HGNC:7061]	protein_coding	12	16347142	16609259	NO						: :
CRY1	1299.93	-0.0130643	0.0496677	0.494811	1	33372	ENSG00000008405	CRY1	cryptochrome circadian regulator 1 [Source:HGNC Symbol;Acc:HGNC:2384]	protein_coding	12	106991364	107093549	NO						: :
PGLYRP1	1.14003	-0.00210888	0.110813	0.594882		44725	ENSG00000008438	PGLYRP1	peptidoglycan recognition protein 1 [Source:HGNC Symbol;Acc:HGNC:8904]	protein_coding	19	46019153	46023053	NO						: :
NFIX	10.1564	0.000806536	0.0702552	0.896552	1	62500	ENSG00000008441	NFIX	nuclear factor I X [Source:HGNC Symbol;Acc:HGNC:7788]	protein_coding	19	12995475	13098796	NO						: :
ST3GAL1	389.422	0.00442762	0.0511307	0.791282	1	39493	ENSG00000008513	ST3GAL1	ST3 beta-galactoside alpha-2,3-sialyltransferase 1 [Source:HGNC Symbol;Acc:HGNC:10862]	protein_coding	8	133454848	133571940	NO						: :
MMP25	1072.12	-0.0403318	0.069238	0.045561	0.936713	55158	ENSG00000008516	MMP25	matrix metallopeptidase 25 [Source:HGNC Symbol;Acc:HGNC:14246]	protein_coding	16	3046062	3060726	NO						: :
IL32	48.1029	0.0125247	0.0842763	0.149706	1	58118	ENSG00000008517	IL32	interleukin 32 [Source:HGNC Symbol;Acc:HGNC:16830]	protein_coding	16	3065297	3082192	NO						: :
PKD1	1857.11	0.0151791	0.0595394	0.274464	1	21589	ENSG00000008710	PKD1	polycystin 1, transient receptor potential channel interacting [Source:HGNC Symbol;Acc:HGNC:9008]	protein_coding	16	2088708	2135898	NO						: :
MAPK8IP2	44.0341	0.0056058	0.0690094	0.473854	1	26580	ENSG00000008735	MAPK8IP2	mitogen-activated protein kinase 8 interacting protein 2 [Source:HGNC Symbol;Acc:HGNC:6883]	protein_coding	22	50600793	50613981	NO						: :
MED24	2100.06	-0.0249285	0.0525142	0.205595	1	64017	ENSG00000008838	MED24	mediator complex subunit 24 [Source:HGNC Symbol;Acc:HGNC:22963]	protein_coding	17	40019097	40061215	NO						: :
RHOBTB2	365.017	-0.000300351	0.0541517	0.982284	1	54017	ENSG00000008853	RHOBTB2	Rho related BTB domain containing 2 [Source:HGNC Symbol;Acc:HGNC:18756]	protein_coding	8	22987417	23020509	NO						: :
HEATR5B	1371.56	0.0252011	0.0552302	0.175926	1	51727	ENSG00000008869	HEATR5B	HEAT repeat containing 5B [Source:HGNC Symbol;Acc:HGNC:29273]	protein_coding	2	36968383	37084372	NO						: :
SEC62	3359.32	-0.00992371	0.053346	0.524363	1	65034	ENSG00000008952	SEC62	SEC62 homolog, preprotein translocation factor [Source:HGNC Symbol;Acc:HGNC:11846]	protein_coding	3	169966635	169998373	NO						: :
RPS20	23500.2	-0.0164346	0.0452432	0.467859	1	48006	ENSG00000008988	RPS20	ribosomal protein S20 [Source:HGNC Symbol;Acc:HGNC:10405]	protein_coding	8	56067254	56074510	NO						: :
CSDE1	36344.7	0.00112837	0.0448214	0.959673	1	67623	ENSG00000009307	CSDE1	cold shock domain containing E1 [Source:HGNC Symbol;Acc:HGNC:29905]	protein_coding	1	114716913	114758676	NO						: :
UBE3C	3581.94	0.0359704	0.0448957	0.141614	1	29127	ENSG00000009335	UBE3C	ubiquitin protein ligase E3C [Source:HGNC Symbol;Acc:HGNC:16803]	protein_coding	7	157138916	157269370	NO						: :
REV3L	771.899	0.0286259	0.0630936	0.102204	1	19760	ENSG00000009413	REV3L	REV3 like, DNA directed polymerase zeta catalytic subunit [Source:HGNC Symbol;Acc:HGNC:9968]	protein_coding	6	111299028	111483715	NO						: :
TENM1	674.51	0.0170874	0.0778404	0.133643	1	11620	ENSG00000009694	TENM1	teneurin transmembrane protein 1 [Source:HGNC Symbol;Acc:HGNC:8117]	protein_coding	X	124375903	124963817	NO	possible chrX escapee	PMID: 30871455, DOI: 10.1186/s12864-019-5507-6				possible chrX escapee: :
PAX7	353.102	0.00296582	0.0650771	0.711436	1	39862	ENSG00000009709	PAX7	paired box 7 [Source:HGNC Symbol;Acc:HGNC:8621]	protein_coding	1	18630846	18748866	NO						: :
MASP2	9.29585	0.00505107	0.0724753	0.462129	1	66095	ENSG00000009724	MASP2	MBL associated serine protease 2 [Source:HGNC Symbol;Acc:HGNC:6902]	protein_coding	1	11026523	11047239	NO						: :
FAM76A	468.288	0.00705083	0.0492784	0.707234	1	63612	ENSG00000009780	FAM76A	family with sequence similarity 76 member A [Source:HGNC Symbol;Acc:HGNC:28530]	protein_coding	1	27725961	27763116	NO						: :
POMT2	1043.79	0.0011835	0.0526837	0.936919	1	35790	ENSG00000009830	POMT2	protein O-mannosyltransferase 2 [Source:HGNC Symbol;Acc:HGNC:19743]	protein_coding	14	77274956	77320883	NO						: :
VTA1	2596	-0.011357	0.0481807	0.572896	1	20767	ENSG00000009844	VTA1	vesicle trafficking 1 [Source:HGNC Symbol;Acc:HGNC:20954]	protein_coding	6	142147162	142224685	NO						: :
MLXIPL	244.449	0.00206979	0.0589525	0.839761	1	51923	ENSG00000009950	MLXIPL	MLX interacting protein like [Source:HGNC Symbol;Acc:HGNC:12744]	protein_coding	7	73593194	73624543	NO						: :
BAZ1B	6915.79	0.00695434	0.0531325	0.646504	1	51857	ENSG00000009954	BAZ1B	bromodomain adjacent to zinc finger domain 1B [Source:HGNC Symbol;Acc:HGNC:961]	protein_coding	7	73440406	73522293	NO						: :
RANBP9	1969.49	0.00479659	0.0461073	0.822917	1	41929	ENSG00000010017	RANBP9	RAN binding protein 9 [Source:HGNC Symbol;Acc:HGNC:13727]	protein_coding	6	13621498	13711835	NO						: :
ETV7	17.3084	0.00418426	0.0653271	0.612695	1	42625	ENSG00000010030	ETV7	ETS variant transcription factor 7 [Source:HGNC Symbol;Acc:HGNC:18160]	protein_coding	6	36354091	36387800	NO						: :
SPRTN	399.388	-0.0141523	0.0565953	0.337073	1	57237	ENSG00000010072	SPRTN	SprT-like N-terminal domain [Source:HGNC Symbol;Acc:HGNC:25356]	protein_coding	1	231337104	231355023	NO						: :
METTL13	1848.42	-0.0121117	0.0587948	0.35521	1	67343	ENSG00000010165	METTL13	methyltransferase 13, eEF1A lysine and N-terminal methyltransferase [Source:HGNC Symbol;Acc:HGNC:24248]	protein_coding	1	171781660	171814023	NO						: :
DYRK4	101.267	0.00587227	0.0547906	0.665731	1	63460	ENSG00000010219	DYRK4	dual specificity tyrosine phosphorylation regulated kinase 4 [Source:HGNC Symbol;Acc:HGNC:3095]	protein_coding	12	4562208	4615302	NO						: :
ZNF207	12003.4	-0.00535403	0.0473522	0.793222	1	56434	ENSG00000010244	ZNF207	zinc finger protein 207 [Source:HGNC Symbol;Acc:HGNC:12998]	protein_coding	17	32350132	32381885	NO						: :
UQCRC1	3675.5	-0.0254757	0.0480394	0.247344	1	61529	ENSG00000010256	UQCRC1	ubiquinol-cytochrome c reductase core protein 1 [Source:HGNC Symbol;Acc:HGNC:12585]	protein_coding	3	48599002	48610976	NO						: :
STARD3NL	1225.66	-0.0144143	0.0495804	0.457578	1	45502	ENSG00000010270	STARD3NL	STARD3 N-terminal like [Source:HGNC Symbol;Acc:HGNC:19169]	protein_coding	7	38178245	38230670	NO						: :
CD9	4010.05	-0.00752848	0.0535714	0.613371	1	52145	ENSG00000010278	CD9	CD9 molecule [Source:HGNC Symbol;Acc:HGNC:1709]	protein_coding	12	6199715	6238271	NO						: :
HHATL	0.968353	0.00207286	0.0889811	0.605632		61011	ENSG00000010282	HHATL	hedgehog acyltransferase like [Source:HGNC Symbol;Acc:HGNC:13242]	protein_coding	3	42692663	42702824	NO						: :
NCAPD2	11733.3	0.00145433	0.049486	0.936526	1	52827	ENSG00000010292	NCAPD2	non-SMC condensin I complex subunit D2 [Source:HGNC Symbol;Acc:HGNC:24305]	protein_coding	12	6493356	6531955	NO						: :
IFFO1	280.043	-0.0084305	0.053372	0.580286	1	53855	ENSG00000010295	IFFO1	intermediate filament family orphan 1 [Source:HGNC Symbol;Acc:HGNC:24970]	protein_coding	12	6538961	6556073	NO						: :
GIPR	21.1279	0.0076191	0.0732414	0.331307	1	55859	ENSG00000010310	GIPR	gastric inhibitory polypeptide receptor [Source:HGNC Symbol;Acc:HGNC:4271]	protein_coding	19	45668221	45683722	NO						: :
PHF7	237.053	0.00173947	0.0564732	0.881924	1	64608	ENSG00000010318	PHF7	PHD finger protein 7 [Source:HGNC Symbol;Acc:HGNC:18458]	protein_coding	3	52410660	52423641	NO						: :
SEMA3G	95.736	-0.00210449	0.0551703	0.868722	1	62003	ENSG00000010319	SEMA3G	semaphorin 3G [Source:HGNC Symbol;Acc:HGNC:30400]	protein_coding	3	52433035	52445103	NO						: :
NISCH	3079.46	-0.000951889	0.0491579	0.959155	1	62008	ENSG00000010322	NISCH	nischarin [Source:HGNC Symbol;Acc:HGNC:18006]	protein_coding	3	52455118	52493068	NO						: :
STAB1	33.9583	-0.00439866	0.063439	0.620833	1	40924	ENSG00000010327	STAB1	stabilin 1 [Source:HGNC Symbol;Acc:HGNC:18628]	protein_coding	3	52495338	52524495	NO						: :
FUZ	368.965	-0.0434071	0.0647175	0.0437396	0.925057	49464	ENSG00000010361	FUZ	fuzzy planar cell polarity protein [Source:HGNC Symbol;Acc:HGNC:26219]	protein_coding	19	49806866	49817376	NO						: :
SLC6A13	3.82041	-0.00564474	0.0855544	0.293331	1	17090	ENSG00000010379	SLC6A13	solute carrier family 6 member 13 [Source:HGNC Symbol;Acc:HGNC:11046]	protein_coding	12	220621	262873	NO						: :
IDS	1723.1	-0.00759811	0.0568663	0.546637	1	11543	ENSG00000010404	IDS	iduronate 2-sulfatase [Source:HGNC Symbol;Acc:HGNC:5389]	protein_coding	X	149476988	149521096	NO						: :
PRSS3	6.75422	-0.00318296	0.0691743	0.647271	1	40524	ENSG00000010438	PRSS3	serine protease 3 [Source:HGNC Symbol;Acc:HGNC:9486]	protein_coding	9	33750679	33799231	NO						: :
ZNF200	381.875	-0.00443168	0.0577686	0.694729	1	48007	ENSG00000010539	ZNF200	zinc finger protein 200 [Source:HGNC Symbol;Acc:HGNC:12993]	protein_coding	16	3222325	3236221	NO						: :
CD4	73.7467	0.00546199	0.0591214	0.614346	1	45042	ENSG00000010610	CD4	CD4 molecule [Source:HGNC Symbol;Acc:HGNC:1678]	protein_coding	12	6786858	6820799	NO						: :
LRRC23	95.2089	-0.00456245	0.0650402	0.5897	1	45224	ENSG00000010626	LRRC23	leucine rich repeat containing 23 [Source:HGNC Symbol;Acc:HGNC:19138]	protein_coding	12	6873569	6914241	NO						: :
BTK	19.1259	0.00011336	0.0639164	0.988745	1	34896	ENSG00000010671	BTK	Bruton tyrosine kinase [Source:HGNC Symbol;Acc:HGNC:1133]	protein_coding	X	101349447	101390796	NO						: :
HFE	81.5433	0.00724563	0.0611418	0.492245	1	42970	ENSG00000010704	HFE	homeostatic iron regulator [Source:HGNC Symbol;Acc:HGNC:4886]	protein_coding	6	26087281	26098343	NO						: :
SCMH1	530.694	0.00293703	0.0529018	0.843125	1	40271	ENSG00000010803	SCMH1	Scm polycomb group protein homolog 1 [Source:HGNC Symbol;Acc:HGNC:19003]	protein_coding	1	41027200	41242154	NO						: :
FYN	2472.73	-0.00269828	0.0516729	0.866508	1	30276	ENSG00000010810	FYN	FYN proto-oncogene, Src family tyrosine kinase [Source:HGNC Symbol;Acc:HGNC:4037]	protein_coding	6	111660332	111873452	NO						: :
HIVEP2	1280.89	0.0125375	0.062206	0.300804	1	25166	ENSG00000010818	HIVEP2	HIVEP zinc finger 2 [Source:HGNC Symbol;Acc:HGNC:4921]	protein_coding	6	142751469	142956698	NO						: :
FMO1	0.785541	-0.00345454	0.115098	0.410945		57204	ENSG00000010932	FMO1	flavin containing dimethylaniline monoxygenase 1 [Source:HGNC Symbol;Acc:HGNC:3769]	protein_coding	1	171248471	171285978	NO						: :
ELOA	3016.59	-0.00649276	0.0532816	0.664137	1	67443	ENSG00000011007	ELOA	elongin A [Source:HGNC Symbol;Acc:HGNC:11620]	protein_coding	1	23743448	23762059	NO						: :
LYPLA2	2380.64	-0.019573	0.0619573	0.184097	1	59807	ENSG00000011009	LYPLA2	lysophospholipase 2 [Source:HGNC Symbol;Acc:HGNC:6738]	protein_coding	1	23791145	23795539	NO						: :
CLCN6	1388.24	-0.00193499	0.0519434	0.902124	1	35796	ENSG00000011021	CLCN6	chloride voltage-gated channel 6 [Source:HGNC Symbol;Acc:HGNC:2024]	protein_coding	1	11806096	11848079	NO						: :
MRC2	1208.63	0.00353605	0.0600768	0.72201	1	60729	ENSG00000011028	MRC2	mannose receptor C type 2 [Source:HGNC Symbol;Acc:HGNC:16875]	protein_coding	17	62627670	62693597	NO						: :
NME1.NME2	161.796	0.0138336	0.0612522	0.282291	1	29426	ENSG00000011052	NME1.NME2	NME1-NME2 readthrough [Source:HGNC Symbol;Acc:HGNC:33531]	protein_coding	17	51153590	51171744	NO						: :
SLC6A7	1.08538	0.0014959	0.0950234	0.694721		40382	ENSG00000011083	SLC6A7	solute carrier family 6 member 7 [Source:HGNC Symbol;Acc:HGNC:11054]	protein_coding	5	150190062	150222788	NO						: :
TSPAN9	1000.53	-0.000645212	0.0520871	0.966895	1	19764	ENSG00000011105	TSPAN9	tetraspanin 9 [Source:HGNC Symbol;Acc:HGNC:21640]	protein_coding	12	3077355	3286564	NO						: :
BTBD7	1925.39	0.0296859	0.0581789	0.117092	1	11305	ENSG00000011114	BTBD7	BTB domain containing 7 [Source:HGNC Symbol;Acc:HGNC:18269]	protein_coding	14	93237550	93333092	NO						: :
APBA3	339.489	-0.0115817	0.0519067	0.497519	1	24369	ENSG00000011132	APBA3	amyloid beta precursor protein binding family A member 3 [Source:HGNC Symbol;Acc:HGNC:580]	protein_coding	19	3750772	3761692	NO						: :
MKS1	610.93	-0.0240956	0.0499124	0.247188	1	53070	ENSG00000011143	MKS1	MKS transition zone complex subunit 1 [Source:HGNC Symbol;Acc:HGNC:7121]	protein_coding	17	58205441	58219605	NO						: :
ABHD5	530.49	-0.00323556	0.0571011	0.777907	1	36183	ENSG00000011198	ABHD5	abhydrolase domain containing 5, lysophosphatidic acid acyltransferase [Source:HGNC Symbol;Acc:HGNC:21396]	protein_coding	3	43690108	43734371	NO						: :
ANOS1	4407.12	-0.000818968	0.0596965	0.933058	1	8027	ENSG00000011201	ANOS1	anosmin 1 [Source:HGNC Symbol;Acc:HGNC:6211]	protein_coding	X	8528874	8732137	NO						: :
AKAP8L	4045.06	0.00104877	0.0565245	0.92813	1	58619	ENSG00000011243	AKAP8L	A-kinase anchoring protein 8 like [Source:HGNC Symbol;Acc:HGNC:29857]	protein_coding	19	15380050	15419141	NO						: :
MBTD1	5438.85	0.00305172	0.047394	0.880561	1	41113	ENSG00000011258	MBTD1	mbt domain containing 1 [Source:HGNC Symbol;Acc:HGNC:19866]	protein_coding	17	51177425	51260163	NO						: :
UTP18	3022.47	-0.0161914	0.0471915	0.448791	1	28620	ENSG00000011260	UTP18	UTP18 small subunit processome component [Source:HGNC Symbol;Acc:HGNC:24274]	protein_coding	17	51260546	51297936	NO						: :
RNF216	1809.01	-0.0111737	0.0466806	0.600005	1	38565	ENSG00000011275	RNF216	ring finger protein 216 [Source:HGNC Symbol;Acc:HGNC:21698]	protein_coding	7	5620047	5781696	NO						: :
TTC19	2590.93	-0.00417161	0.0480166	0.832968	1	19257	ENSG00000011295	TTC19	tetratricopeptide repeat domain 19 [Source:HGNC Symbol;Acc:HGNC:26006]	protein_coding	17	15999784	16045015	NO						: :
PTBP1	16930.4	-0.0194006	0.0568807	0.23325	1	53876	ENSG00000011304	PTBP1	polypyrimidine tract binding protein 1 [Source:HGNC Symbol;Acc:HGNC:9583]	protein_coding	19	797075	812327	NO						: :
DPF1	212.93	-0.00205414	0.0661155	0.784822	1	63663	ENSG00000011332	DPF1	double PHD fingers 1 [Source:HGNC Symbol;Acc:HGNC:20225]	protein_coding	19	38211006	38229714	NO						: :
SYT7	944.486	0.00528595	0.0599165	0.612446	1	18643	ENSG00000011347	SYT7	synaptotagmin 7 [Source:HGNC Symbol;Acc:HGNC:11514]	protein_coding	11	61513714	61581148	NO						: :
LARS2	2262.39	0.00210869	0.0512378	0.898122	1	62386	ENSG00000011376	LARS2	leucyl-tRNA synthetase 2, mitochondrial [Source:HGNC Symbol;Acc:HGNC:17095]	protein_coding	3	45388561	45554726	NO						: :
PIK3C2A	8691.98	0.0399668	0.0554473	0.0718706	1	56850	ENSG00000011405	PIK3C2A	phosphatidylinositol-4-phosphate 3-kinase catalytic subunit type 2 alpha [Source:HGNC Symbol;Acc:HGNC:8971]	protein_coding	11	17077730	17207986	NO						: :
PLAUR	367.777	-0.00181945	0.0489904	0.922775	1	35045	ENSG00000011422	PLAUR	plasminogen activator, urokinase receptor [Source:HGNC Symbol;Acc:HGNC:9053]	protein_coding	19	43646095	43670547	NO						: :
ANLN	5345.21	0.00187138	0.0476183	0.925759	1	18219	ENSG00000011426	ANLN	anillin actin binding protein [Source:HGNC Symbol;Acc:HGNC:14082]	protein_coding	7	36389821	36453791	NO						: :
WIZ	1460.47	-0.040213	0.0602863	0.059448	0.998222	56974	ENSG00000011451	WIZ	WIZ zinc finger [Source:HGNC Symbol;Acc:HGNC:30917]	protein_coding	19	15419978	15449956	NO						: :
RABGAP1	2289.08	0.0105129	0.0496509	0.576115	1	26436	ENSG00000011454	RABGAP1	RAB GTPase activating protein 1 [Source:HGNC Symbol;Acc:HGNC:17155]	protein_coding	9	122940833	123104866	NO						: :
QPCTL	449.775	-0.00499223	0.0538361	0.725599	1	55912	ENSG00000011478	QPCTL	glutaminyl-peptide cyclotransferase like [Source:HGNC Symbol;Acc:HGNC:25952]	protein_coding	19	45692403	45703989	NO						: :
PPP5C	2779.14	-0.0177531	0.0474296	0.406445	1	36662	ENSG00000011485	PPP5C	protein phosphatase 5 catalytic subunit [Source:HGNC Symbol;Acc:HGNC:9322]	protein_coding	19	46347087	46392981	NO						: :
CEP68	1587.99	0.000277363	0.0528191	0.985048	1	39584	ENSG00000011523	CEP68	centrosomal protein 68 [Source:HGNC Symbol;Acc:HGNC:29076]	protein_coding	2	65056366	65087004	NO						: :
MAP4K3	3236.52	-0.00278631	0.0480492	0.887547	1	65694	ENSG00000011566	MAP4K3	mitogen-activated protein kinase kinase kinase kinase 3 [Source:HGNC Symbol;Acc:HGNC:6865]	protein_coding	2	39249266	39437301	NO						: :
ZBTB32	1.53637	0.00171682	0.0832099	0.682305		62542	ENSG00000011590	ZBTB32	zinc finger and BTB domain containing 32 [Source:HGNC Symbol;Acc:HGNC:16763]	protein_coding	19	35704558	35717038	NO						: :
LDAF1	749.451	-0.0125806	0.057572	0.36123	1	54573	ENSG00000011638	LDAF1	lipid droplet assembly factor 1 [Source:HGNC Symbol;Acc:HGNC:30136]	protein_coding	16	21158377	21180616	NO						: :
GABRA3	500.748	-0.00174284	0.0606062	0.853046	1	11593	ENSG00000011677	GABRA3	gamma-aminobutyric acid type A receptor subunit alpha3 [Source:HGNC Symbol;Acc:HGNC:4077]	protein_coding	X	152166234	152451315	NO	confirmed chrX escapee	PMID: 30871455, DOI: 10.1186/s12864-019-5507-6				confirmed chrX escapee: :
BRCA1	2404.02	0.0229646	0.0595501	0.164455	1	26270	ENSG00000012048	BRCA1	BRCA1 DNA repair associated [Source:HGNC Symbol;Acc:HGNC:1100]	protein_coding	17	43044295	43170245	NO						: :
ERCC1	956.827	-0.0219157	0.0528863	0.243713	1	45990	ENSG00000012061	ERCC1	ERCC excision repair 1, endonuclease non-catalytic subunit [Source:HGNC Symbol;Acc:HGNC:3433]	protein_coding	19	45407334	45478828	NO						: :
CD22	7.4971	-0.00379355	0.0738908	0.533305	1	41479	ENSG00000012124	CD22	CD22 molecule [Source:HGNC Symbol;Acc:HGNC:1643]	protein_coding	19	35319261	35347361	NO						: :
SEMA3B	124.129	0.0117103	0.0640026	0.301828	1	61318	ENSG00000012171	SEMA3B	semaphorin 3B [Source:HGNC Symbol;Acc:HGNC:10724]	protein_coding	3	50267558	50277546	NO						: :
MBTPS2	685.551	0.0118613	0.0520995	0.484722	1	8800	ENSG00000012174	MBTPS2	membrane bound transcription factor peptidase, site 2 [Source:HGNC Symbol;Acc:HGNC:15455]	protein_coding	X	21839617	21885423	NO						: :
PRICKLE3	214.145	-0.00209244	0.0567997	0.855856	1	16570	ENSG00000012211	PRICKLE3	prickle planar cell polarity protein 3 [Source:HGNC Symbol;Acc:HGNC:6645]	protein_coding	X	49174802	49186528	NO						: :
LTF	16.8063	0.00297011	0.0641389	0.720699	1	62419	ENSG00000012223	LTF	lactotransferrin [Source:HGNC Symbol;Acc:HGNC:6720]	protein_coding	3	46435645	46485234	NO						: :
EXTL3	5748.23	0.0101964	0.0472496	0.623942	1	50702	ENSG00000012232	EXTL3	exostosin like glycosyltransferase 3 [Source:HGNC Symbol;Acc:HGNC:3518]	protein_coding	8	28600469	28755599	NO						: :
ELOVL5	10430.6	-0.0103512	0.0476727	0.613054	1	16404	ENSG00000012660	ELOVL5	ELOVL fatty acid elongase 5 [Source:HGNC Symbol;Acc:HGNC:21308]	protein_coding	6	53267398	53349179	NO						: :
ALOX5	51.0575	9.41330727806325e-05	0.0649731	0.990233	1	50416	ENSG00000012779	ALOX5	arachidonate 5-lipoxygenase [Source:HGNC Symbol;Acc:HGNC:435]	protein_coding	10	45374176	45446119	NO						: :
KDM5D	773.75	-12.3937	1.182	2.22272150478788e-26	7.0631738789288e-23	4078	ENSG00000012817	KDM5D	lysine demethylase 5D [Source:HGNC Symbol;Acc:HGNC:11115]	protein_coding	Y	19703865	19744939	YES				A MSY gene encoding a histone demethylase containing zinc finger domains, a candidate for the H-Y antigen; involved in neurodevelopment, cardiovascular development and disease and various cancers	DOI:†10.1186/s13578-020-00452-w	: :A MSY gene encoding a histone demethylase containing zinc finger domains, a candidate for the H-Y antigen; involved in neurodevelopment, cardiovascular development and disease and various cancers
CALCOCO1	668.669	0.00582479	0.0567979	0.632662	1	30200	ENSG00000012822	CALCOCO1	calcium binding and coiled-coil domain 1 [Source:HGNC Symbol;Acc:HGNC:29306]	protein_coding	12	53708517	53727745	NO						: :
UBR7	1933.07	-0.00446329	0.0514228	0.786021	1	16751	ENSG00000012963	UBR7	ubiquitin protein ligase E3 component n-recognin 7 [Source:HGNC Symbol;Acc:HGNC:20344]	protein_coding	14	93207241	93229215	NO						: :
MAP4K5	1859.87	0.00251468	0.0492987	0.891761	1	34531	ENSG00000012983	MAP4K5	mitogen-activated protein kinase kinase kinase kinase 5 [Source:HGNC Symbol;Acc:HGNC:6867]	protein_coding	14	50418501	50561126	NO						: :
EHD3	650.748	-0.0100362	0.0541892	0.50306	1	28868	ENSG00000013016	EHD3	EH domain containing 3 [Source:HGNC Symbol;Acc:HGNC:3244]	protein_coding	2	31234152	31269451	NO						: :
PSMC4	2763.68	-0.00830445	0.0587576	0.483369	1	47972	ENSG00000013275	PSMC4	proteasome 26S subunit, ATPase 4 [Source:HGNC Symbol;Acc:HGNC:9551]	protein_coding	19	39971165	39981764	NO						: :
MAN2B2	274.565	0.012121	0.0566112	0.389844	1	51295	ENSG00000013288	MAN2B2	mannosidase alpha class 2B member 2 [Source:HGNC Symbol;Acc:HGNC:29623]	protein_coding	4	6575189	6623362	NO						: :
SLC7A14	65.3955	0.0188651	0.0919448	0.0840724	1	47983	ENSG00000013293	SLC7A14	solute carrier family 7 member 14 [Source:HGNC Symbol;Acc:HGNC:29326]	protein_coding	3	170459548	170586075	NO						: :
CLDN11	430.794	-0.00479863	0.062534	0.605961	1	52744	ENSG00000013297	CLDN11	claudin 11 [Source:HGNC Symbol;Acc:HGNC:8514]	protein_coding	3	170418868	170454733	NO						: :
SLC25A39	3183.32	-0.0378901	0.0501003	0.101895	1	60884	ENSG00000013306	SLC25A39	solute carrier family 25 member 39 [Source:HGNC Symbol;Acc:HGNC:24279]	protein_coding	17	44319625	44324870	NO						: :
MVP	286.595	0.000143114	0.0754042	0.976942	1	58931	ENSG00000013364	MVP	major vault protein [Source:HGNC Symbol;Acc:HGNC:7531]	protein_coding	16	29820394	29848039	NO						: :
NUB1	1510.96	0.0158403	0.049281	0.424678	1	46739	ENSG00000013374	NUB1	negative regulator of ubiquitin like proteins 1 [Source:HGNC Symbol;Acc:HGNC:17623]	protein_coding	7	151341772	151378449	NO						: :
PGM3	2986.56	0.0152086	0.0527152	0.378604	1	17779	ENSG00000013375	PGM3	phosphoglucomutase 3 [Source:HGNC Symbol;Acc:HGNC:8907]	protein_coding	6	83161150	83193936	NO						: :
RWDD2A	288.307	0.00928233	0.0534218	0.546339	1	18800	ENSG00000013392	RWDD2A	RWD domain containing 2A [Source:HGNC Symbol;Acc:HGNC:21385]	protein_coding	6	83193357	83198935	NO						: :
CLK1	1393.02	0.00475327	0.0568965	0.689162	1	65741	ENSG00000013441	CLK1	CDC like kinase 1 [Source:HGNC Symbol;Acc:HGNC:2068]	protein_coding	2	200853009	200864691	NO						: :
POLR3B	629.043	-0.00523064	0.0611156	0.598503	1	32883	ENSG00000013503	POLR3B	RNA polymerase III subunit B [Source:HGNC Symbol;Acc:HGNC:30348]	protein_coding	12	106357748	106510198	NO						: :
ANGEL1	1663.26	0.00417559	0.0516392	0.796572	1	40127	ENSG00000013523	ANGEL1	angel homolog 1 [Source:HGNC Symbol;Acc:HGNC:19961]	protein_coding	14	76786009	76826246	NO						: :
RNF14	612.176	0.00397499	0.0521979	0.799175	1	44387	ENSG00000013561	RNF14	ring finger protein 14 [Source:HGNC Symbol;Acc:HGNC:10058]	protein_coding	5	141958328	141990292	NO						: :
DNASE1L1	277.375	-0.00731204	0.0585262	0.530204	1	36543	ENSG00000013563	DNASE1L1	deoxyribonuclease 1 like 1 [Source:HGNC Symbol;Acc:HGNC:2957]	protein_coding	X	154401236	154412112	NO						: :
DDX11	3177.11	-0.000919692	0.0431772	0.968527	1	20827	ENSG00000013573	DDX11	DEAD/H-box helicase 11 [Source:HGNC Symbol;Acc:HGNC:2736]	protein_coding	12	31073860	31104799	NO						: :
HEBP1	1055.17	0.00367339	0.0554904	0.771809	1	60473	ENSG00000013583	HEBP1	heme binding protein 1 [Source:HGNC Symbol;Acc:HGNC:17176]	protein_coding	12	12974870	13000265	NO						: :
GPRC5A	32.796	0.0114237	0.081759	0.175992	1	60464	ENSG00000013588	GPRC5A	G protein-coupled receptor class C group 5 member A [Source:HGNC Symbol;Acc:HGNC:9836]	protein_coding	12	12891559	12917937	NO						: :
MAMLD1	4.74021	0.00280851	0.0742107	0.62132	1	27099	ENSG00000013619	MAMLD1	mastermind like domain containing 1 [Source:HGNC Symbol;Acc:HGNC:2568]	protein_coding	X	150361422	150514178	NO						: :
CD6	1.85707	-0.000545312	0.0834425	0.891476		45923	ENSG00000013725	CD6	CD6 molecule [Source:HGNC Symbol;Acc:HGNC:1691]	protein_coding	11	60971680	61020377	NO						: :
TACC3	6290.63	-0.0529987	0.0481293	0.0389214	0.893003	50154	ENSG00000013810	TACC3	transforming acidic coiled-coil containing protein 3 [Source:HGNC Symbol;Acc:HGNC:11524]	protein_coding	4	1712858	1745171	NO						: :
UFL1	1271.49	0.0134351	0.0555645	0.37214	1	52800	ENSG00000014123	UFL1	UFM1 specific ligase 1 [Source:HGNC Symbol;Acc:HGNC:23039]	protein_coding	6	96521595	96555276	NO						: :
POLA2	930.458	0.00459608	0.0528685	0.760003	1	21987	ENSG00000014138	POLA2	DNA polymerase alpha 2, accessory subunit [Source:HGNC Symbol;Acc:HGNC:30073]	protein_coding	11	65261920	65305589	NO						: :
ZC3H3	660.65	-0.0743294	0.0826367	0.00746932	0.452306	51311	ENSG00000014164	ZC3H3	zinc finger CCCH-type containing 3 [Source:HGNC Symbol;Acc:HGNC:28972]	protein_coding	8	143437659	143541447	NO						: :
CAPN1	3661.01	-0.00527401	0.0504369	0.763094	1	33776	ENSG00000014216	CAPN1	calpain 1 [Source:HGNC Symbol;Acc:HGNC:1476]	protein_coding	11	65180566	65212006	NO						: :
ACP3	39.9473	-0.00880366	0.063323	0.398007	1	42670	ENSG00000014257	ACP3	acid phosphatase 3 [Source:HGNC Symbol;Acc:HGNC:125]	protein_coding	3	132317369	132368298	NO						: :
MDH1	6718.81	-0.0138865	0.0421676	0.563371	1	55826	ENSG00000014641	MDH1	malate dehydrogenase 1 [Source:HGNC Symbol;Acc:HGNC:6970]	protein_coding	2	63588609	63607197	NO						: :
SLC30A9	3937.52	-0.00707318	0.0426391	0.764873	1	15309	ENSG00000014824	SLC30A9	solute carrier family 30 member 9 [Source:HGNC Symbol;Acc:HGNC:1329]	protein_coding	4	41990502	42090461	NO						: :
MTMR11	212.542	0.00471649	0.0603827	0.640022	1	67186	ENSG00000014914	MTMR11	myotubularin related protein 11 [Source:HGNC Symbol;Acc:HGNC:24307]	protein_coding	1	149928651	149936879	NO						: :
COX15	1772.37	-0.00122663	0.0465511	0.953438	1	26775	ENSG00000014919	COX15	cytochrome c oxidase assembly homolog COX15 [Source:HGNC Symbol;Acc:HGNC:2263]	protein_coding	10	99710868	99732127	NO						: :
CCDC88C	2294.99	0.0108752	0.045593	0.62214	1	44851	ENSG00000015133	CCDC88C	coiled-coil domain containing 88C [Source:HGNC Symbol;Acc:HGNC:19967]	protein_coding	14	91271323	91417844	NO						: :
YAF2	31.0298	0.001485	0.0667389	0.837751	1	53722	ENSG00000015153	YAF2	YY1 associated factor 2 [Source:HGNC Symbol;Acc:HGNC:17363]	protein_coding	12	42157104	42238349	NO						: :
ZMYND11	1422.61	-0.0096563	0.0550363	0.499631	1	28725	ENSG00000015171	ZMYND11	zinc finger MYND-type containing 11 [Source:HGNC Symbol;Acc:HGNC:16966]	protein_coding	10	134465	254637	NO						: :
WAS	14.0369	-0.0012987	0.0669688	0.856097	1	10452	ENSG00000015285	WAS	WASP actin nucleation promoting factor [Source:HGNC Symbol;Acc:HGNC:12731]	protein_coding	X	48676596	48691427	NO						: :
DPEP1	109.449	-0.00550656	0.0545399	0.688186	1	61236	ENSG00000015413	DPEP1	dipeptidase 1 [Source:HGNC Symbol;Acc:HGNC:3002]	protein_coding	16	89613308	89638456	NO						: :
BID	593.357	-0.00999181	0.0670099	0.317948	1	15899	ENSG00000015475	BID	BH3 interacting domain death agonist [Source:HGNC Symbol;Acc:HGNC:1050]	protein_coding	22	17734138	17774770	NO						: :
MATR3	22292.5	-0.00446514	0.0499654	0.803077	1	47920	ENSG00000015479	MATR3	matrin 3 [Source:HGNC Symbol;Acc:HGNC:6912]	protein_coding	5	139293674	139331677	NO						: :
NPC1L1	8.32431	-0.00511898	0.0742902	0.434071	1	37786	ENSG00000015520	NPC1L1	NPC1 like intracellular cholesterol transporter 1 [Source:HGNC Symbol;Acc:HGNC:7898]	protein_coding	7	44512535	44541330	NO						: :
XYLT2	1076.4	-0.0138567	0.0515602	0.436132	1	60621	ENSG00000015532	XYLT2	xylosyltransferase 2 [Source:HGNC Symbol;Acc:HGNC:15517]	protein_coding	17	50346126	50363138	NO						: :
RGPD5	2509.4	0.0120319	0.0547212	0.427091	1	56507	ENSG00000015568	RGPD5	RANBP2 like and GRIP domain containing 5 [Source:HGNC Symbol;Acc:HGNC:32418]	protein_coding	2	109792758	109857705	NO						: :
STMN4	5.13603	0.000316697	0.0778829	0.944294	1	57135	ENSG00000015592	STMN4	stathmin 4 [Source:HGNC Symbol;Acc:HGNC:16078]	protein_coding	8	27235308	27258420	NO						: :
NUDCD3	2098.64	-0.0152896	0.044079	0.510121	1	19895	ENSG00000015676	NUDCD3	NudC domain containing 3 [Source:HGNC Symbol;Acc:HGNC:22208]	protein_coding	7	44379119	44490658	NO						: :
ISL1	2.52016	0.00405297	0.081606	0.422938		25132	ENSG00000016082	ISL1	ISL LIM homeobox 1 [Source:HGNC Symbol;Acc:HGNC:6132]	protein_coding	5	51383448	51394730	NO						: :
CHDH	471.063	0.0120492	0.0543903	0.43299	1	62611	ENSG00000016391	CHDH	choline dehydrogenase [Source:HGNC Symbol;Acc:HGNC:24288]	protein_coding	3	53812335	53846419	NO						: :
IL20RA	50.0985	0.000739789	0.0583592	0.943552	1	52231	ENSG00000016402	IL20RA	interleukin 20 receptor subunit alpha [Source:HGNC Symbol;Acc:HGNC:6003]	protein_coding	6	136999971	137045180	NO						: :
GLT8D1	915.441	0.0127529	0.0476296	0.53817	1	61885	ENSG00000016864	GLT8D1	glycosyltransferase 8 domain containing 1 [Source:HGNC Symbol;Acc:HGNC:24870]	protein_coding	3	52694486	52706032	NO						: :
ATP2C1	5422.27	-0.00655816	0.0470317	0.751991	1	55323	ENSG00000017260	ATP2C1	ATPase secretory pathway Ca2+ transporting 1 [Source:HGNC Symbol;Acc:HGNC:13211]	protein_coding	3	130850595	131016712	NO						: :
SLC38A5	605.359	-0.00554605	0.0621345	0.565891	1	32142	ENSG00000017483	SLC38A5	solute carrier family 38 member 5 [Source:HGNC Symbol;Acc:HGNC:18070]	protein_coding	X	48458537	48470260	NO						: :
RALBP1	4766.77	-0.00112635	0.0500728	0.949124	1	7380	ENSG00000017797	RALBP1	ralA binding protein 1 [Source:HGNC Symbol;Acc:HGNC:9841]	protein_coding	18	9475009	9538114	NO						: :
RUFY3	1807.52	0.0476981	0.0496613	0.0541225	0.987336	28925	ENSG00000018189	RUFY3	RUN and FYVE domain containing 3 [Source:HGNC Symbol;Acc:HGNC:30285]	protein_coding	4	70704204	70808619	NO						: :
CNTN1	747.699	0.0133921	0.0583824	0.328405	1	36889	ENSG00000018236	CNTN1	contactin 1 [Source:HGNC Symbol;Acc:HGNC:2171]	protein_coding	12	40692439	41072415	NO						: :
SLC11A1	1.86372	0.00360032	0.0923263	0.406836		66477	ENSG00000018280	SLC11A1	solute carrier family 11 member 1 [Source:HGNC Symbol;Acc:HGNC:10907]	protein_coding	2	218382029	218396894	NO						: :
WWTR1	1198.13	-0.0144519	0.0516004	0.419056	1	55764	ENSG00000018408	WWTR1	WW domain containing transcription regulator 1 [Source:HGNC Symbol;Acc:HGNC:24042]	protein_coding	3	149517235	149736714	NO						: :
AGPS	3174.02	-0.000465796	0.0527106	0.975078	1	63376	ENSG00000018510	AGPS	alkylglycerone phosphate synthase [Source:HGNC Symbol;Acc:HGNC:327]	protein_coding	2	177392746	177567024	NO						: :
ZNF806	10.118	0.00431355	0.0706258	0.536584	1	66310	ENSG00000018607	ZNF806	zinc finger protein 806 [Source:HGNC Symbol;Acc:HGNC:33228]	transcribed_unprocessed_pseudogene	2	132304806	132326855	NO						: :
STEEP1	829.902	-0.0185517	0.0545528	0.277177	1	14411	ENSG00000018610	STEEP1	STING1 ER exit protein 1 [Source:HGNC Symbol;Acc:HGNC:26239]	protein_coding	X	119538149	119565409	NO						: :
ATP1A2	2451.1	-0.01048	0.0542526	0.486282	1	54253	ENSG00000018625	ATP1A2	ATPase Na+/K+ transporting subunit alpha 2 [Source:HGNC Symbol;Acc:HGNC:800]	protein_coding	1	160115759	160143591	NO						: :
TTC27	1183.69	-0.00158129	0.0497062	0.930151	1	65463	ENSG00000018699	TTC27	tetratricopeptide repeat domain 27 [Source:HGNC Symbol;Acc:HGNC:25986]	protein_coding	2	32628032	32821051	NO						: :
ZNF582	114.984	-0.00898608	0.0589148	0.453905	1	61808	ENSG00000018869	ZNF582	zinc finger protein 582 [Source:HGNC Symbol;Acc:HGNC:26421]	protein_coding	19	56375846	56393538	NO						: :
VSIG2	1.04602	-0.00442117	0.126134	0.323512		25575	ENSG00000019102	VSIG2	V-set and immunoglobulin domain containing 2 [Source:HGNC Symbol;Acc:HGNC:17149]	protein_coding	11	124747474	124752255	NO						: :
PHLDB1	2368	0.0137376	0.0482828	0.498942	1	58506	ENSG00000019144	PHLDB1	pleckstrin homology like domain family B member 1 [Source:HGNC Symbol;Acc:HGNC:23697]	protein_coding	11	118606440	118658031	NO						: :
CYP24A1	1.15506	-5.50615e-05	0.0831749	0.988995		32844	ENSG00000019186	CYP24A1	cytochrome P450 family 24 subfamily A member 1 [Source:HGNC Symbol;Acc:HGNC:2602]	protein_coding	20	54153446	54173986	NO						: :
PRDM11	419.186	-0.000670368	0.0589841	0.947098	1	59990	ENSG00000019485	PRDM11	PR/SET domain 11 [Source:HGNC Symbol;Acc:HGNC:13996]	protein_coding	11	45095806	45235110	NO						: :
SYT13	1063.54	0.00425702	0.0555961	0.737085	1	55423	ENSG00000019505	SYT13	synaptotagmin 13 [Source:HGNC Symbol;Acc:HGNC:14962]	protein_coding	11	45240302	45286341	NO						: :
SNAI2	21.2943	-0.00524609	0.066945	0.521329	1	34804	ENSG00000019549	SNAI2	snail family transcriptional repressor 2 [Source:HGNC Symbol;Acc:HGNC:11094]	protein_coding	8	48917598	48921740	NO						: :
CD74	687.692	-0.0121945	0.0548073	0.420589	1	61303	ENSG00000019582	CD74	CD74 molecule [Source:HGNC Symbol;Acc:HGNC:1697]	protein_coding	5	150401637	150412969	NO						: :
HGF	5.40325	-0.00396668	0.0767764	0.481377	1	22287	ENSG00000019991	HGF	hepatocyte growth factor [Source:HGNC Symbol;Acc:HGNC:4893]	protein_coding	7	81699010	81770438	NO						: :
ZRANB1	1959.81	0.0091754	0.0477413	0.651569	1	18760	ENSG00000019995	ZRANB1	zinc finger RANBP2-type containing 1 [Source:HGNC Symbol;Acc:HGNC:18224]	protein_coding	10	124942123	124988189	NO						: :
NCDN	1106.91	-0.0136798	0.0698391	0.21367	1	66284	ENSG00000020129	NCDN	neurochondrin [Source:HGNC Symbol;Acc:HGNC:17597]	protein_coding	1	35557473	35567274	NO						: :
ADGRA2	166.607	0.0104456	0.0557417	0.458024	1	26343	ENSG00000020181	ADGRA2	adhesion G protein-coupled receptor A2 [Source:HGNC Symbol;Acc:HGNC:17849]	protein_coding	8	37784191	37844896	NO						: :
ZFP64	779.548	-0.0272538	0.0615123	0.117365	1	10370	ENSG00000020256	ZFP64	ZFP64 zinc finger protein [Source:HGNC Symbol;Acc:HGNC:15940]	protein_coding	20	52051663	52204308	NO						: :
MNAT1	1099.68	0.00942869	0.0540037	0.528942	1	9493	ENSG00000020426	MNAT1	MNAT1 component of CDK activating kinase [Source:HGNC Symbol;Acc:HGNC:7181]	protein_coding	14	60734742	60969965	NO						: :
SAMD4A	1073.42	0.0112476	0.0649504	0.303983	1	17500	ENSG00000020577	SAMD4A	sterile alpha motif domain containing 4A [Source:HGNC Symbol;Acc:HGNC:23023]	protein_coding	14	54566117	54793315	NO						: :
RUNX3	32.7532	0.00388762	0.0620684	0.673325	1	63823	ENSG00000020633	RUNX3	RUNX family transcription factor 3 [Source:HGNC Symbol;Acc:HGNC:10473]	protein_coding	1	24899511	24965121	NO						: :
MRE11	2775.27	0.005554	0.0531427	0.709783	1	33870	ENSG00000020922	MRE11	MRE11 homolog, double strand break repair nuclease [Source:HGNC Symbol;Acc:HGNC:7230]	protein_coding	11	94415570	94493885	NO						: :
PLEKHB1	193.56	0.0225062	0.0813989	0.0883154	1	20101	ENSG00000021300	PLEKHB1	pleckstrin homology domain containing B1 [Source:HGNC Symbol;Acc:HGNC:19079]	protein_coding	11	73646178	73662819	NO						: :
SERPINB1	347.642	0.00724958	0.0614623	0.487421	1	31905	ENSG00000021355	SERPINB1	serpin family B member 1 [Source:HGNC Symbol;Acc:HGNC:3311]	protein_coding	6	2832332	2841959	NO						: :
CYP3A43	3.67368	0.00116333	0.0800794	0.789159	1	53550	ENSG00000021461	CYP3A43	cytochrome P450 family 3 subfamily A member 43 [Source:HGNC Symbol;Acc:HGNC:17450]	protein_coding	7	99828013	99866093	NO						: :
SLC7A9	2.94275	-0.000499052	0.0729109	0.927847	1	37966	ENSG00000021488	SLC7A9	solute carrier family 7 member 9 [Source:HGNC Symbol;Acc:HGNC:11067]	protein_coding	19	32830509	32869767	NO						: :
SPAST	1628.75	-0.00443224	0.0536141	0.757233	1	57960	ENSG00000021574	SPAST	spastin [Source:HGNC Symbol;Acc:HGNC:11233]	protein_coding	2	32063556	32157637	NO						: :
NRXN3	202.38	0.0182078	0.057912	0.240005	1	29095	ENSG00000021645	NRXN3	neurexin 3 [Source:HGNC Symbol;Acc:HGNC:8010]	protein_coding	14	78170373	79868291	NO						: :
OSBPL5	224.346	0.0248174	0.0763549	0.0866612	1	38250	ENSG00000021762	OSBPL5	oxysterol binding protein like 5 [Source:HGNC Symbol;Acc:HGNC:16392]	protein_coding	11	3087107	3166739	NO						: :
AQR	6017.13	0.029311	0.043859	0.226442	1	16534	ENSG00000021776	AQR	aquarius intron-binding spliceosomal factor [Source:HGNC Symbol;Acc:HGNC:29513]	protein_coding	15	34851782	34969742	NO						: :
CPS1	531.015	0.0273816	0.0679582	0.0933327	1	65877	ENSG00000021826	CPS1	carbamoyl-phosphate synthase 1 [Source:HGNC Symbol;Acc:HGNC:2323]	protein_coding	2	210477682	210679107	NO						: :
FHL1	1553.9	0.0361336	0.0484941	0.122273	1	20215	ENSG00000022267	FHL1	four and a half LIM domains 1 [Source:HGNC Symbol;Acc:HGNC:3702]	protein_coding	X	136146702	136211359	NO						: :
RTF2	1537.74	-0.0232948	0.0496734	0.262971	1	20493	ENSG00000022277	RTF2	replication termination factor 2 [Source:HGNC Symbol;Acc:HGNC:15890]	protein_coding	20	56468585	56519449	NO						: :
GABRA1	25.8991	0.00719106	0.0713252	0.36877	1	41189	ENSG00000022355	GABRA1	gamma-aminobutyric acid type A receptor subunit alpha1 [Source:HGNC Symbol;Acc:HGNC:4075]	protein_coding	5	161847063	161899981	NO						: :
NLRP2	5449.91	-0.0209723	0.0874999	0.0840602	1	38630	ENSG00000022556	NLRP2	NLR family pyrin domain containing 2 [Source:HGNC Symbol;Acc:HGNC:22948]	protein_coding	19	54953130	55001142	NO						: :
SLC45A4	1043.74	0.00617992	0.0554472	0.638829	1	44996	ENSG00000022567	SLC45A4	solute carrier family 45 member 4 [Source:HGNC Symbol;Acc:HGNC:29196]	protein_coding	8	141207166	141308305	NO						: :
RNF10	4998.84	-0.0428196	0.0475609	0.080983	1	59800	ENSG00000022840	RNF10	ring finger protein 10 [Source:HGNC Symbol;Acc:HGNC:10055]	protein_coding	12	120533480	120577588	NO						: :
ZNF839	436.65	-0.0105404	0.0498846	0.571022	1	33359	ENSG00000022976	ZNF839	zinc finger protein 839 [Source:HGNC Symbol;Acc:HGNC:20345]	protein_coding	14	102317377	102342702	NO						: :
ZDHHC6	1413.34	-0.00348457	0.0558013	0.778779	1	45376	ENSG00000023041	ZDHHC6	zinc finger DHHC-type palmitoyltransferase 6 [Source:HGNC Symbol;Acc:HGNC:19160]	protein_coding	10	112424428	112447572	NO						: :
GRAMD1B	826.97	0.0110171	0.0542774	0.467753	1	58039	ENSG00000023171	GRAMD1B	GRAM domain containing 1B [Source:HGNC Symbol;Acc:HGNC:29214]	protein_coding	11	123358428	123627774	NO						: :
RNH1	567.707	-0.0197784	0.0522532	0.288486	1	53499	ENSG00000023191	RNH1	ribonuclease/angiogenin inhibitor 1 [Source:HGNC Symbol;Acc:HGNC:10074]	protein_coding	11	494512	507300	NO						: :
NDUFS1	4082.5	0.0197548	0.0508623	0.309944	1	66359	ENSG00000023228	NDUFS1	NADH:ubiquinone oxidoreductase core subunit S1 [Source:HGNC Symbol;Acc:HGNC:7707]	protein_coding	2	206114817	206159509	NO						: :
RB1CC1	6570.32	0.0553222	0.072066	0.0204517	0.723419	36427	ENSG00000023287	RB1CC1	RB1 inducible coiled-coil 1 [Source:HGNC Symbol;Acc:HGNC:15574]	protein_coding	8	52622458	52745843	NO						: :
ERP44	1848.87	-0.0319873	0.0500131	0.149339	1	49431	ENSG00000023318	ERP44	endoplasmic reticulum protein 44 [Source:HGNC Symbol;Acc:HGNC:18311]	protein_coding	9	99979185	100099052	NO						: :
ALAS1	993.371	-0.00687349	0.0546823	0.620531	1	57697	ENSG00000023330	ALAS1	5'-aminolevulinate synthase 1 [Source:HGNC Symbol;Acc:HGNC:396]	protein_coding	3	52198086	52214327	NO						: :
BIRC3	10.4779	0.000382433	0.0705164	0.950057	1	21425	ENSG00000023445	BIRC3	baculoviral IAP repeat containing 3 [Source:HGNC Symbol;Acc:HGNC:591]	protein_coding	11	102317450	102339403	NO						: :
AKAP11	2852.62	0.0129115	0.0541353	0.412694	1	9892	ENSG00000023516	AKAP11	A-kinase anchoring protein 11 [Source:HGNC Symbol;Acc:HGNC:369]	protein_coding	13	42272152	42323261	NO						: :
GLRX2	201.139	-0.00466063	0.0614413	0.629199	1	63621	ENSG00000023572	GLRX2	glutaredoxin 2 [Source:HGNC Symbol;Acc:HGNC:16065]	protein_coding	1	193090866	193106114	NO						: :
SNAPC1	1004.24	0.00249864	0.0595317	0.80278	1	38559	ENSG00000023608	SNAPC1	small nuclear RNA activating complex polypeptide 1 [Source:HGNC Symbol;Acc:HGNC:11134]	protein_coding	14	61762420	61796428	NO						: :
DERA	701.496	-0.0114632	0.0546272	0.446435	1	19641	ENSG00000023697	DERA	deoxyribose-phosphate aldolase [Source:HGNC Symbol;Acc:HGNC:24269]	protein_coding	12	15911302	16037381	NO						: :
STRAP	8163.11	-0.0118253	0.048517	0.5527	1	19990	ENSG00000023734	STRAP	serine/threonine kinase receptor associated protein [Source:HGNC Symbol;Acc:HGNC:30796]	protein_coding	12	15882387	15903478	NO						: :
ABCC2	31.0783	0.00670599	0.0646174	0.470733	1	36366	ENSG00000023839	ABCC2	ATP binding cassette subfamily C member 2 [Source:HGNC Symbol;Acc:HGNC:53]	protein_coding	10	99782640	99852594	NO						: :
DEF6	205.13	-0.00251471	0.0606515	0.791178	1	45542	ENSG00000023892	DEF6	DEF6 guanine nucleotide exchange factor [Source:HGNC Symbol;Acc:HGNC:2760]	protein_coding	6	35297818	35321771	NO						: :
PLEKHO1	785.435	-0.00359864	0.0580448	0.742846	1	50768	ENSG00000023902	PLEKHO1	pleckstrin homology domain containing O1 [Source:HGNC Symbol;Acc:HGNC:24310]	protein_coding	1	150149183	150164720	NO						: :
GCLM	680.605	-0.00871355	0.0613559	0.427435	1	47689	ENSG00000023909	GCLM	glutamate-cysteine ligase modifier subunit [Source:HGNC Symbol;Acc:HGNC:4312]	protein_coding	1	93885199	93909456	NO						: :
UBR2	2236.4	0.0502935	0.0573263	0.0364929	0.878149	38092	ENSG00000024048	UBR2	ubiquitin protein ligase E3 component n-recognin 2 [Source:HGNC Symbol;Acc:HGNC:21289]	protein_coding	6	42564029	42693505	NO						: :
EHD2	534.778	0.00529773	0.0564997	0.665512	1	44938	ENSG00000024422	EHD2	EH domain containing 2 [Source:HGNC Symbol;Acc:HGNC:3243]	protein_coding	19	47713422	47743134	NO						: :
DEPDC1	3450.67	0.00230716	0.0518462	0.884285	1	52764	ENSG00000024526	DEPDC1	DEP domain containing 1 [Source:HGNC Symbol;Acc:HGNC:22949]	protein_coding	1	68474152	68497221	NO						: :
CCDC28A	297.106	-0.0148372	0.057948	0.301689	1	36549	ENSG00000024862	CCDC28A	coiled-coil domain containing 28A [Source:HGNC Symbol;Acc:HGNC:21098]	protein_coding	6	138773769	138793319	NO						: :
RRAGD	992.499	0.00770038	0.0533405	0.610679	1	21614	ENSG00000025039	RRAGD	Ras related GTP binding D [Source:HGNC Symbol;Acc:HGNC:19903]	protein_coding	6	89364616	89412273	NO						: :
HSF2	769.376	0.00153729	0.0520407	0.92159	1	22108	ENSG00000025156	HSF2	heat shock transcription factor 2 [Source:HGNC Symbol;Acc:HGNC:5225]	protein_coding	6	122399551	122433119	NO						: :
PHF20	4846.58	0.0159361	0.0568541	0.294125	1	11687	ENSG00000025293	PHF20	PHD finger protein 20 [Source:HGNC Symbol;Acc:HGNC:16098]	protein_coding	20	35771974	35950370	NO						: :
HSD17B6	76.7198	-0.000230869	0.0579415	0.982749	1	52352	ENSG00000025423	HSD17B6	hydroxysteroid 17-beta dehydrogenase 6 [Source:HGNC Symbol;Acc:HGNC:23316]	protein_coding	12	56752161	56787790	NO						: :
NR1H3	283.849	-0.029987	0.060367	0.105006	1	16943	ENSG00000025434	NR1H3	nuclear receptor subfamily 1 group H member 3 [Source:HGNC Symbol;Acc:HGNC:7966]	protein_coding	11	47248300	47269033	NO						: :
TYMP	1.84589	-0.00513787	0.0954537	0.280878		26084	ENSG00000025708	TYMP	thymidine phosphorylase [Source:HGNC Symbol;Acc:HGNC:3148]	protein_coding	22	50525752	50530032	NO						: :
NCAPH2	1046.5	-0.0239453	0.0559195	0.183642	1	25943	ENSG00000025770	NCAPH2	non-SMC condensin II complex subunit H2 [Source:HGNC Symbol;Acc:HGNC:25071]	protein_coding	22	50508224	50524780	NO						: :
TOMM34	1095.32	-0.0398451	0.0692208	0.0467142	0.937772	8239	ENSG00000025772	TOMM34	translocase of outer mitochondrial membrane 34 [Source:HGNC Symbol;Acc:HGNC:15746]	protein_coding	20	44942130	44960397	NO						: :
SEC63	5659.16	0.000952619	0.048087	0.961304	1	18821	ENSG00000025796	SEC63	SEC63 homolog, protein translocation regulator [Source:HGNC Symbol;Acc:HGNC:21082]	protein_coding	6	107867756	107958208	NO						: :
KPNA6	6446.25	0.044888	0.0535181	0.0571478	0.994479	65950	ENSG00000025800	KPNA6	karyopherin subunit alpha 6 [Source:HGNC Symbol;Acc:HGNC:6399]	protein_coding	1	32108056	32176563	NO						: :
VIM	3919.97	-0.00513222	0.0600112	0.62006	1	54178	ENSG00000026025	VIM	vimentin [Source:HGNC Symbol;Acc:HGNC:12692]	protein_coding	10	17228241	17237593	NO						: :
RTEL1.TNFRSF6B	191.369	0.00916903	0.0522702	0.573994	1	22292	ENSG00000026036	RTEL1.TNFRSF6B	RTEL1-TNFRSF6B readthrough (NMD candidate) [Source:HGNC Symbol;Acc:HGNC:44095]	protein_coding	20	63659300	63698684	NO						: :
FAS	120.918	0.0130134	0.0634948	0.276589	1	53494	ENSG00000026103	FAS	Fas cell surface death receptor [Source:HGNC Symbol;Acc:HGNC:11920]	protein_coding	10	88953813	89029605	NO						: :
RNASET2	894.608	0.00332384	0.0622688	0.712408	1	48282	ENSG00000026297	RNASET2	ribonuclease T2 [Source:HGNC Symbol;Acc:HGNC:21686]	protein_coding	6	166922113	166957191	NO						: :
CD44	296.425	0.0125859	0.0599695	0.326522	1	58632	ENSG00000026508	CD44	CD44 molecule (Indian blood group) [Source:HGNC Symbol;Acc:HGNC:1681]	protein_coding	11	35138882	35232402	NO						: :
KCNG1	400.417	-0.00709897	0.0583463	0.543083	1	21677	ENSG00000026559	KCNG1	potassium voltage-gated channel modifier subfamily G member 1 [Source:HGNC Symbol;Acc:HGNC:6248]	protein_coding	20	51003656	51023107	NO						: :
AGPAT4	2030.98	0.0446422	0.0537871	0.0574885	0.994479	29002	ENSG00000026652	AGPAT4	1-acylglycerol-3-phosphate O-acyltransferase 4 [Source:HGNC Symbol;Acc:HGNC:20885]	protein_coding	6	161129967	161274061	NO						: :
BTN3A1	329.32	0.00654929	0.0668356	0.450725	1	47245	ENSG00000026950	BTN3A1	butyrophilin subfamily 3 member A1 [Source:HGNC Symbol;Acc:HGNC:1138]	protein_coding	6	26402237	26415208	NO						: :
MIPEP	694.098	-0.0101264	0.0531489	0.5212	1	8359	ENSG00000027001	MIPEP	mitochondrial intermediate peptidase [Source:HGNC Symbol;Acc:HGNC:7104]	protein_coding	13	23730189	23889400	NO						: :
PRKCH	277.351	0.0104158	0.0607868	0.376386	1	46825	ENSG00000027075	PRKCH	protein kinase C eta [Source:HGNC Symbol;Acc:HGNC:9403]	protein_coding	14	61187559	61550976	NO						: :
INSRR	1.25203	0.00404714	0.119207	0.351769		63043	ENSG00000027644	INSRR	insulin receptor related receptor [Source:HGNC Symbol;Acc:HGNC:6093]	protein_coding	1	156840063	156859117	NO						: :
IFNGR1	859.849	-0.0149857	0.0503004	0.429036	1	31172	ENSG00000027697	IFNGR1	interferon gamma receptor 1 [Source:HGNC Symbol;Acc:HGNC:5439]	protein_coding	6	137197485	137219449	NO						: :
B4GALT7	249.071	-0.0132534	0.0650273	0.257433	1	46297	ENSG00000027847	B4GALT7	beta-1,4-galactosyltransferase 7 [Source:HGNC Symbol;Acc:HGNC:930]	protein_coding	5	177600132	177610330	NO						: :
SH2D2A	97.654	0.000977606	0.0591569	0.922347	1	65883	ENSG00000027869	SH2D2A	SH2 domain containing 2A [Source:HGNC Symbol;Acc:HGNC:10821]	protein_coding	1	156806243	156816848	NO						: :
VRK2	855.184	0.012152	0.0477614	0.55443	1	57027	ENSG00000028116	VRK2	VRK serine/threonine kinase 2 [Source:HGNC Symbol;Acc:HGNC:12719]	protein_coding	2	57907629	58159920	NO						: :
TNFRSF1B	69.0152	0.00320267	0.0598147	0.748555	1	39043	ENSG00000028137	TNFRSF1B	TNF receptor superfamily member 1B [Source:HGNC Symbol;Acc:HGNC:11917]	protein_coding	1	12166991	12209228	NO						: :
VEZT	1982.71	0.00573649	0.0490849	0.760953	1	62511	ENSG00000028203	VEZT	vezatin, adherens junctions transmembrane protein [Source:HGNC Symbol;Acc:HGNC:18258]	protein_coding	12	95217746	95302799	NO						: :
POU2F2	461.665	-0.000702833	0.0534746	0.960428	1	63868	ENSG00000028277	POU2F2	POU class 2 homeobox 2 [Source:HGNC Symbol;Acc:HGNC:9213]	protein_coding	19	42086110	42196585	NO						: :
BRD9	1739.48	0.00912397	0.050064	0.617373	1	59805	ENSG00000028310	BRD9	bromodomain containing 9 [Source:HGNC Symbol;Acc:HGNC:25818]	protein_coding	5	850291	892801	NO						: :
SNX1	2200.09	0.00672599	0.0551722	0.617984	1	41471	ENSG00000028528	SNX1	sorting nexin 1 [Source:HGNC Symbol;Acc:HGNC:11172]	protein_coding	15	64094123	64146090	NO						: :
TBPL1	1121.43	-0.00720505	0.0520224	0.656462	1	30984	ENSG00000028839	TBPL1	TATA-box binding protein like 1 [Source:HGNC Symbol;Acc:HGNC:11589]	protein_coding	6	133952170	133990432	NO						: :
ARNTL2	699.73	0.00971362	0.0612017	0.393588	1	63534	ENSG00000029153	ARNTL2	aryl hydrocarbon receptor nuclear translocator like 2 [Source:HGNC Symbol;Acc:HGNC:18984]	protein_coding	12	27332836	27425289	NO						: :
BCLAF1	9564.17	-0.00298144	0.0582653	0.781265	1	22340	ENSG00000029363	BCLAF1	BCL2 associated transcription factor 1 [Source:HGNC Symbol;Acc:HGNC:16863]	protein_coding	6	136256627	136289851	NO						: :
SLC39A9	1993.51	0.0112644	0.0415528	0.641451	1	49075	ENSG00000029364	SLC39A9	solute carrier family 39 member 9 [Source:HGNC Symbol;Acc:HGNC:20182]	protein_coding	14	69398015	69462390	NO						: :
ANK1	499.622	0.00899208	0.0592178	0.448798	1	42844	ENSG00000029534	ANK1	ankyrin 1 [Source:HGNC Symbol;Acc:HGNC:492]	protein_coding	8	41653220	41896762	NO						: :
TFB1M	922.297	-0.00140965	0.0501306	0.936156	1	35265	ENSG00000029639	TFB1M	transcription factor B1, mitochondrial [Source:HGNC Symbol;Acc:HGNC:17037]	protein_coding	6	155256134	155314493	NO						: :
RABEP1	3193.15	0.046461	0.0428718	0.0706139	1	17774	ENSG00000029725	RABEP1	rabaptin, RAB GTPase binding effector protein 1 [Source:HGNC Symbol;Acc:HGNC:17677]	protein_coding	17	5282265	5386340	NO						: :
HMGB3	11515	-0.00445709	0.0495411	0.807865	1	12324	ENSG00000029993	HMGB3	high mobility group box 3 [Source:HGNC Symbol;Acc:HGNC:5004]	protein_coding	X	150980509	150990771	NO						: :
NUP160	7836.69	-0.00110704	0.0494161	0.951834	1	17551	ENSG00000030066	NUP160	nucleoporin 160 [Source:HGNC Symbol;Acc:HGNC:18017]	protein_coding	11	47778087	47848555	NO						: :
BAK1	1002.36	-0.0221542	0.056566	0.198801	1	54321	ENSG00000030110	BAK1	BCL2 antagonist/killer 1 [Source:HGNC Symbol;Acc:HGNC:949]	protein_coding	6	33572547	33580293	NO						: :
IKZF2	348.907	0.0529737	0.10957	0.0156452	0.660798	65105	ENSG00000030419	IKZF2	IKAROS family zinc finger 2 [Source:HGNC Symbol;Acc:HGNC:13177]	protein_coding	2	212999691	213152427	NO						: :
GRN	2087.17	-0.0508647	0.0631638	0.0305186	0.838975	60939	ENSG00000030582	GRN	granulin precursor [Source:HGNC Symbol;Acc:HGNC:4601]	protein_coding	17	44345246	44353106	NO						: :
FAM13B	938.749	-0.0119345	0.0609488	0.330673	1	61232	ENSG00000031003	FAM13B	family with sequence similarity 13 member B [Source:HGNC Symbol;Acc:HGNC:1335]	protein_coding	5	137937960	138051961	NO						: :
ARHGAP31	409.472	0.00848795	0.0577378	0.493367	1	43876	ENSG00000031081	ARHGAP31	Rho GTPase activating protein 31 [Source:HGNC Symbol;Acc:HGNC:29216]	protein_coding	3	119294383	119420714	NO						: :
CENPQ	595.082	-0.0208658	0.0480711	0.328764	1	16518	ENSG00000031691	CENPQ	centromere protein Q [Source:HGNC Symbol;Acc:HGNC:21347]	protein_coding	6	49463370	49493107	NO						: :
SARS1	3350.26	-0.00732852	0.0467125	0.727746	1	49622	ENSG00000031698	SARS1	seryl-tRNA synthetase 1 [Source:HGNC Symbol;Acc:HGNC:10537]	protein_coding	1	109213918	109238182	NO						: :
RANBP3	1906.03	-0.00899007	0.0527543	0.571002	1	24670	ENSG00000031823	RANBP3	RAN binding protein 3 [Source:HGNC Symbol;Acc:HGNC:9850]	protein_coding	19	5916139	5978142	NO						: :
ARID4A	1041.1	0.0103743	0.0503068	0.568958	1	24585	ENSG00000032219	ARID4A	AT-rich interaction domain 4A [Source:HGNC Symbol;Acc:HGNC:9885]	protein_coding	14	58298504	58373887	NO						: :
EIPR1	555.393	-0.0188571	0.0555071	0.258779	1	57885	ENSG00000032389	EIPR1	EARP complex and GARP complex interacting protein 1 [Source:HGNC Symbol;Acc:HGNC:12383]	protein_coding	2	3188925	3377830	NO						: :
PNPLA6	2173.15	-0.00487815	0.050094	0.784122	1	53772	ENSG00000032444	PNPLA6	patatin like phospholipase domain containing 6 [Source:HGNC Symbol;Acc:HGNC:16268]	protein_coding	19	7534004	7561764	NO						: :
IFT88	328.669	0.0126235	0.0513597	0.475919	1	23639	ENSG00000032742	IFT88	intraflagellar transport 88 [Source:HGNC Symbol;Acc:HGNC:20606]	protein_coding	13	20567138	20691444	NO						: :
ALG1	648.575	-0.00905749	0.0645222	0.374422	1	56828	ENSG00000033011	ALG1	ALG1 chitobiosyldiphosphodolichol beta-mannosyltransferase [Source:HGNC Symbol;Acc:HGNC:18294]	protein_coding	16	5033702	5087379	NO						: :
ZCCHC8	1231.53	-0.0215326	0.0596156	0.179221	1	51011	ENSG00000033030	ZCCHC8	zinc finger CCHC-type containing 8 [Source:HGNC Symbol;Acc:HGNC:25265]	protein_coding	12	122471599	122501073	NO						: :
ABCF2	1210.76	-0.0137249	0.0646647	0.251244	1	35187	ENSG00000033050	ABCF2	ATP binding cassette subfamily F member 2 [Source:HGNC Symbol;Acc:HGNC:71]	protein_coding	7	151211484	151227205	NO						: :
CHPF2	578.457	0.000240874	0.0595438	0.980401	1	55981	ENSG00000033100	CHPF2	chondroitin polymerizing factor 2 [Source:HGNC Symbol;Acc:HGNC:29270]	protein_coding	7	151232483	151240979	NO						: :
LRRC7	4.36078	-0.00156329	0.0735568	0.776341	1	61031	ENSG00000033122	LRRC7	leucine rich repeat containing 7 [Source:HGNC Symbol;Acc:HGNC:18531]	protein_coding	1	69567922	70151945	NO						: :
FUT8	936.16	0.00369802	0.0522002	0.812568	1	10425	ENSG00000033170	FUT8	fucosyltransferase 8 [Source:HGNC Symbol;Acc:HGNC:4019]	protein_coding	14	65410592	65744121	NO						: :
UBA6	4043.17	0.0154988	0.0544728	0.340541	1	16704	ENSG00000033178	UBA6	ubiquitin like modifier activating enzyme 6 [Source:HGNC Symbol;Acc:HGNC:25581]	protein_coding	4	67612652	67701155	NO						: :
GAB2	998.043	0.0091615	0.0595307	0.437535	1	20991	ENSG00000033327	GAB2	GRB2 associated binding protein 2 [Source:HGNC Symbol;Acc:HGNC:14458]	protein_coding	11	78215293	78418348	NO						: :
ATP6V0A1	1773.83	-0.00999086	0.0480536	0.619536	1	58178	ENSG00000033627	ATP6V0A1	ATPase H+ transporting V0 subunit a1 [Source:HGNC Symbol;Acc:HGNC:865]	protein_coding	17	42458844	42522582	NO						: :
PIAS1	1951.01	0.00850203	0.0534227	0.576421	1	43460	ENSG00000033800	PIAS1	protein inhibitor of activated STAT 1 [Source:HGNC Symbol;Acc:HGNC:2752]	protein_coding	15	68054309	68198603	NO						: :
SLC4A7	8389.44	-0.00137464	0.0567431	0.90481	1	65380	ENSG00000033867	SLC4A7	solute carrier family 4 member 7 [Source:HGNC Symbol;Acc:HGNC:11033]	protein_coding	3	27372721	27484420	NO						: :
APBA2	829.936	0.00605452	0.0504579	0.730078	1	50779	ENSG00000034053	APBA2	amyloid beta precursor protein binding family A member 2 [Source:HGNC Symbol;Acc:HGNC:579]	protein_coding	15	28884483	29118315	NO						: :
MAP2K3	735.101	-0.00996666	0.0531994	0.52584	1	31918	ENSG00000034152	MAP2K3	mitogen-activated protein kinase kinase 3 [Source:HGNC Symbol;Acc:HGNC:6843]	protein_coding	17	21284672	21315232	NO						: :
EFCAB1	1.48325	0.00359503	0.089057	0.417935		33215	ENSG00000034239	EFCAB1	EF-hand calcium binding domain 1 [Source:HGNC Symbol;Acc:HGNC:25678]	protein_coding	8	48710789	48735311	NO						: :
TMSB10	11997	-0.000794556	0.0480022	0.96785	1	33222	ENSG00000034510	TMSB10	thymosin beta 10 [Source:HGNC Symbol;Acc:HGNC:11879]	protein_coding	2	84905656	84906671	NO						: :
ASTE1	227.95	-0.00751045	0.0582185	0.526472	1	55698	ENSG00000034533	ASTE1	asteroid homolog 1 [Source:HGNC Symbol;Acc:HGNC:25021]	protein_coding	3	131013875	131027649	NO						: :
RNF19A	900.122	0.0157955	0.0654023	0.209953	1	36785	ENSG00000034677	RNF19A	ring finger protein 19A, RBR E3 ubiquitin protein ligase [Source:HGNC Symbol;Acc:HGNC:13432]	protein_coding	8	100257060	100336218	NO						: :
PEX3	535.822	0.00909138	0.050524	0.610375	1	22085	ENSG00000034693	PEX3	peroxisomal biogenesis factor 3 [Source:HGNC Symbol;Acc:HGNC:8858]	protein_coding	6	143450805	143490616	NO						: :
GABARAPL2	1206.11	-0.0243853	0.050302	0.238112	1	44252	ENSG00000034713	GABARAPL2	GABA type A receptor associated protein like 2 [Source:HGNC Symbol;Acc:HGNC:13291]	protein_coding	16	75566375	75577881	NO						: :
SH3YL1	901.609	0.025185	0.0583269	0.151796	1	25665	ENSG00000035115	SH3YL1	SH3 and SYLF domain containing 1 [Source:HGNC Symbol;Acc:HGNC:29546]	protein_coding	2	217730	266398	NO						: :
FAM136A	3283.97	-0.00994876	0.059505	0.410093	1	59183	ENSG00000035141	FAM136A	family with sequence similarity 136 member A [Source:HGNC Symbol;Acc:HGNC:25911]	protein_coding	2	70295975	70302090	NO						: :
VCL	36867	0.0121074	0.0540808	0.437301	1	26664	ENSG00000035403	VCL	vinculin [Source:HGNC Symbol;Acc:HGNC:12665]	protein_coding	10	73995193	74121363	NO						: :
DEPDC1B	2347.63	-0.0115749	0.0508836	0.518033	1	27091	ENSG00000035499	DEPDC1B	DEP domain containing 1B [Source:HGNC Symbol;Acc:HGNC:24902]	protein_coding	5	60596912	60700190	NO						: :
DAPK2	79.6853	0.015205	0.0655086	0.218392	1	41409	ENSG00000035664	DAPK2	death associated protein kinase 2 [Source:HGNC Symbol;Acc:HGNC:2675]	protein_coding	15	63907036	64072033	NO						: :
NSMAF	1048.28	-0.00117566	0.0530811	0.935646	1	30540	ENSG00000035681	NSMAF	neutral sphingomyelinase activation associated factor [Source:HGNC Symbol;Acc:HGNC:8017]	protein_coding	8	58583508	58659853	NO						: :
ADSS2	4761.83	0.000130755	0.0459156	0.995151	1	58584	ENSG00000035687	ADSS2	adenylosuccinate synthase 2 [Source:HGNC Symbol;Acc:HGNC:292]	protein_coding	1	244408494	244451909	NO						: :
TIMP2	1866.2	-0.0184551	0.056971	0.247003	1	64146	ENSG00000035862	TIMP2	TIMP metallopeptidase inhibitor 2 [Source:HGNC Symbol;Acc:HGNC:11821]	protein_coding	17	78852977	78925387	NO						: :
RFC1	5611.27	0.0224478	0.044491	0.338775	1	51886	ENSG00000035928	RFC1	replication factor C subunit 1 [Source:HGNC Symbol;Acc:HGNC:9969]	protein_coding	4	39287456	39366375	NO						: :
TBC1D23	1337.54	0.000650396	0.0554338	0.958284	1	38904	ENSG00000036054	TBC1D23	TBC1 domain family member 23 [Source:HGNC Symbol;Acc:HGNC:25622]	protein_coding	3	100260992	100325251	NO						: :
CUL3	5223.39	-0.00252834	0.049387	0.890657	1	66022	ENSG00000036257	CUL3	cullin 3 [Source:HGNC Symbol;Acc:HGNC:2553]	protein_coding	2	224470150	224585397	NO						: :
MYOM2	15.6322	-0.00160421	0.0679152	0.817089	1	53472	ENSG00000036448	MYOM2	myomesin 2 [Source:HGNC Symbol;Acc:HGNC:7614]	protein_coding	8	2045046	2165552	NO						: :
CYP46A1	44.9751	0.0174496	0.0722916	0.151378	1	13292	ENSG00000036530	CYP46A1	cytochrome P450 family 46 subfamily A member 1 [Source:HGNC Symbol;Acc:HGNC:2641]	protein_coding	14	99684298	99727301	NO						: :
ZZZ3	3131.69	0.0246999	0.0454544	0.287203	1	46458	ENSG00000036549	ZZZ3	zinc finger ZZ-type containing 3 [Source:HGNC Symbol;Acc:HGNC:24523]	protein_coding	1	77562416	77683419	NO						: :
USP2	259.601	0.00492925	0.0570027	0.677556	1	60578	ENSG00000036672	USP2	ubiquitin specific peptidase 2 [Source:HGNC Symbol;Acc:HGNC:12618]	protein_coding	11	119355215	119381711	NO						: :
CASR	12.7033	-0.000348721	0.0663991	0.961666	1	65306	ENSG00000036828	CASR	calcium sensing receptor [Source:HGNC Symbol;Acc:HGNC:1514]	protein_coding	3	122183668	122291629	NO						: :
TUBG2	373.716	-0.00260949	0.0576306	0.81331	1	55739	ENSG00000037042	TUBG2	tubulin gamma 2 [Source:HGNC Symbol;Acc:HGNC:12419]	protein_coding	17	42659284	42667006	NO						: :
RPL26L1	702.826	-0.0336266	0.0536523	0.113661	1	61057	ENSG00000037241	RPL26L1	ribosomal protein L26 like 1 [Source:HGNC Symbol;Acc:HGNC:17050]	protein_coding	5	172958729	172969771	NO						: :
FLT4	381.937	0.0424301	0.0665377	0.0438459	0.925242	41661	ENSG00000037280	FLT4	fms related receptor tyrosine kinase 4 [Source:HGNC Symbol;Acc:HGNC:3767]	protein_coding	5	180601506	180649624	NO						: :
NSUN2	4485.1	-0.00488136	0.0538531	0.730878	1	49935	ENSG00000037474	NSUN2	NOP2/Sun RNA methyltransferase 2 [Source:HGNC Symbol;Acc:HGNC:25994]	protein_coding	5	6599239	6633291	NO						: :
FBXO42	996.486	-0.00711719	0.0502563	0.690129	1	35561	ENSG00000037637	FBXO42	F-box protein 42 [Source:HGNC Symbol;Acc:HGNC:29249]	protein_coding	1	16246840	16352480	NO						: :
MFAP3	1375.37	-0.001349	0.0534374	0.924434	1	57292	ENSG00000037749	MFAP3	microfibril associated protein 3 [Source:HGNC Symbol;Acc:HGNC:7034]	protein_coding	5	154038959	154220478	NO						: :
MRI1	551.239	-0.0173679	0.0517744	0.344766	1	58666	ENSG00000037757	MRI1	methylthioribose-1-phosphate isomerase 1 [Source:HGNC Symbol;Acc:HGNC:28469]	protein_coding	19	13764522	13774282	NO						: :
METTL1	279.018	-0.0082166	0.0679301	0.366481	1	41400	ENSG00000037897	METTL1	methyltransferase 1, tRNA methylguanosine [Source:HGNC Symbol;Acc:HGNC:7030]	protein_coding	12	57768471	57772119	NO						: :
AGA	133.921	-0.015989	0.0602039	0.251976	1	26189	ENSG00000038002	AGA	aspartylglucosaminidase [Source:HGNC Symbol;Acc:HGNC:318]	protein_coding	4	177430774	177442437	NO						: :
PI4K2B	967.565	0.00183734	0.0512736	0.910914	1	43020	ENSG00000038210	PI4K2B	phosphatidylinositol 4-kinase type 2 beta [Source:HGNC Symbol;Acc:HGNC:18215]	protein_coding	4	25160663	25279204	NO						: :
BOD1L1	6949.5	0.0360188	0.0548798	0.0931349	1	11101	ENSG00000038219	BOD1L1	biorientation of chromosomes in cell division 1 like 1 [Source:HGNC Symbol;Acc:HGNC:31792]	protein_coding	4	13568738	13627725	NO						: :
MAT2B	2587.88	-0.0368333	0.0586585	0.0761894	1	44073	ENSG00000038274	MAT2B	methionine adenosyltransferase 2B [Source:HGNC Symbol;Acc:HGNC:6905]	protein_coding	5	163503114	163519354	NO						: :
TLL1	31.0185	0.000851024	0.0620961	0.922237	1	24218	ENSG00000038295	TLL1	tolloid like 1 [Source:HGNC Symbol;Acc:HGNC:11843]	protein_coding	4	165873237	166104457	NO						: :
EDC4	1483.68	-0.00537344	0.0554161	0.679842	1	31188	ENSG00000038358	EDC4	enhancer of mRNA decapping 4 [Source:HGNC Symbol;Acc:HGNC:17157]	protein_coding	16	67873052	67884499	NO						: :
TRIO	4058.3	0.01762	0.0486003	0.391895	1	60334	ENSG00000038382	TRIO	trio Rho guanine nucleotide exchange factor [Source:HGNC Symbol;Acc:HGNC:12303]	protein_coding	5	14143342	14532128	NO						: :
VCAN	31573.1	0.0206663	0.0695679	0.132501	1	27487	ENSG00000038427	VCAN	versican [Source:HGNC Symbol;Acc:HGNC:2464]	protein_coding	5	83471618	83582303	NO						: :
CLEC16A	636.607	0.00839626	0.0533828	0.581431	1	29564	ENSG00000038532	CLEC16A	C-type lectin domain containing 16A [Source:HGNC Symbol;Acc:HGNC:29013]	protein_coding	16	10944564	11182186	NO						: :
CDH1	15868.1	0.00705019	0.0506806	0.686013	1	54941	ENSG00000039068	CDH1	cadherin 1 [Source:HGNC Symbol;Acc:HGNC:1748]	protein_coding	16	68737292	68835537	NO						: :
MTREX	6838.79	-0.0107194	0.0447834	0.635082	1	27330	ENSG00000039123	MTREX	Mtr4 exosome RNA helicase [Source:HGNC Symbol;Acc:HGNC:18734]	protein_coding	5	55307989	55425579	NO						: :
DNAH5	218.911	0.0167665	0.0702797	0.168061	1	58225	ENSG00000039139	DNAH5	dynein axonemal heavy chain 5 [Source:HGNC Symbol;Acc:HGNC:2950]	protein_coding	5	13690328	14011818	NO						: :
ZFYVE16	2218.58	0.0134797	0.057028	0.346618	1	44562	ENSG00000039319	ZFYVE16	zinc finger FYVE-type containing 16 [Source:HGNC Symbol;Acc:HGNC:20756]	protein_coding	5	80408013	80483379	NO						: :
RIPOR1	208.997	0.012596	0.0768373	0.188623	1	34570	ENSG00000039523	RIPOR1	RHO family interacting cell polarization regulator 1 [Source:HGNC Symbol;Acc:HGNC:25836]	protein_coding	16	67518418	67546788	NO						: :
RAI14	6482.49	0.00832003	0.0510735	0.629269	1	26064	ENSG00000039560	RAI14	retinoic acid induced 14 [Source:HGNC Symbol;Acc:HGNC:14873]	protein_coding	5	34656328	34832612	NO						: :
SOX30	18.4332	0.00870824	0.0704606	0.323173	1	44795	ENSG00000039600	SOX30	SRY-box transcription factor 30 [Source:HGNC Symbol;Acc:HGNC:30635]	protein_coding	5	157625679	157671480	NO						: :
PNKP	1393.88	-0.00978673	0.0471054	0.639319	1	49593	ENSG00000039650	PNKP	polynucleotide kinase 3'-phosphatase [Source:HGNC Symbol;Acc:HGNC:9154]	protein_coding	19	49859882	49878351	NO						: :
BEST2	25.6003	-0.00628722	0.132482	0.203905	1	54208	ENSG00000039987	BEST2	bestrophin 2 [Source:HGNC Symbol;Acc:HGNC:17107]	protein_coding	19	12751702	12758458	NO						: :
PHLPP2	1936.88	0.00221376	0.0570961	0.845164	1	56322	ENSG00000040199	PHLPP2	PH domain and leucine rich repeat protein phosphatase 2 [Source:HGNC Symbol;Acc:HGNC:29149]	protein_coding	16	71637835	71724701	NO						: :
SPDL1	1773.69	-0.0102036	0.0575842	0.432633	1	46052	ENSG00000040275	SPDL1	spindle apparatus coiled-coil protein 1 [Source:HGNC Symbol;Acc:HGNC:26010]	protein_coding	5	169583636	169604778	NO						: :
STAU2	3208.48	0.00801936	0.0448686	0.720626	1	29300	ENSG00000040341	STAU2	staufen double-stranded RNA binding protein 2 [Source:HGNC Symbol;Acc:HGNC:11371]	protein_coding	8	73420369	73747708	NO						: :
SLC66A1	201.033	-0.0163725	0.0627228	0.221798	1	67652	ENSG00000040487	SLC66A1	solute carrier family 66 member 1 [Source:HGNC Symbol;Acc:HGNC:26001]	protein_coding	1	19312326	19329300	NO						: :
CTNS	270.169	-0.00944161	0.0682953	0.321635	1	45719	ENSG00000040531	CTNS	cystinosin, lysosomal cystine transporter [Source:HGNC Symbol;Acc:HGNC:2518]	protein_coding	17	3636459	3663103	NO						: :
RTN4R	305.297	-0.0128959	0.0541789	0.412303	1	18217	ENSG00000040608	RTN4R	reticulon 4 receptor [Source:HGNC Symbol;Acc:HGNC:18601]	protein_coding	22	20241415	20283246	NO						: :
PHF23	1550.93	-0.0127881	0.0622127	0.294865	1	61871	ENSG00000040633	PHF23	PHD finger protein 23 [Source:HGNC Symbol;Acc:HGNC:28428]	protein_coding	17	7235029	7239722	NO						: :
CDH10	7.33432	-0.00126537	0.0748769	0.806537	1	25033	ENSG00000040731	CDH10	cadherin 10 [Source:HGNC Symbol;Acc:HGNC:1749]	protein_coding	5	24487100	24644978	NO						: :
INPP4A	1975.92	0.027747	0.052759	0.170344	1	53349	ENSG00000040933	INPP4A	inositol polyphosphate-4-phosphatase type I A [Source:HGNC Symbol;Acc:HGNC:6074]	protein_coding	2	98444854	98594392	NO						: :
RAB27B	24.6414	0.0184429	0.0875309	0.0961526	1	8047	ENSG00000041353	RAB27B	RAB27B, member RAS oncogene family [Source:HGNC Symbol;Acc:HGNC:9767]	protein_coding	18	54717860	54895516	NO						: :
PSMA4	5894.28	-0.00627474	0.0516215	0.70278	1	22616	ENSG00000041357	PSMA4	proteasome 20S subunit alpha 4 [Source:HGNC Symbol;Acc:HGNC:9533]	protein_coding	15	78540405	78552417	NO						: :
MYO16	18.563	0.00281371	0.0665958	0.709115	1	13859	ENSG00000041515	MYO16	myosin XVI [Source:HGNC Symbol;Acc:HGNC:29822]	protein_coding	13	108596152	109208005	NO						: :
LSG1	2195.23	-0.00106833	0.0553582	0.931949	1	55064	ENSG00000041802	LSG1	large 60S subunit nuclear export GTPase 1 [Source:HGNC Symbol;Acc:HGNC:25652]	protein_coding	3	194640791	194672463	NO						: :
PARP3	38.1656	-0.00574359	0.0618812	0.558149	1	61103	ENSG00000041880	PARP3	poly(ADP-ribose) polymerase family member 3 [Source:HGNC Symbol;Acc:HGNC:273]	protein_coding	3	51942345	51948867	NO						: :
TNC	253.908	0.0372508	0.143513	0.0177482	0.690195	18236	ENSG00000041982	TNC	tenascin C [Source:HGNC Symbol;Acc:HGNC:5318]	protein_coding	9	115019575	115118257	NO						: :
THAP3	271.698	-0.0217676	0.0579593	0.190446	1	67767	ENSG00000041988	THAP3	THAP domain containing 3 [Source:HGNC Symbol;Acc:HGNC:20855]	protein_coding	1	6624868	6635586	NO						: :
RIPOR3	132.263	0.0120675	0.0750649	0.20753	1	8552	ENSG00000042062	RIPOR3	RIPOR family member 3 [Source:HGNC Symbol;Acc:HGNC:16168]	protein_coding	20	50586108	50691542	NO						: :
TDP1	1696.31	-0.0084379	0.0437767	0.714881	1	13809	ENSG00000042088	TDP1	tyrosyl-DNA phosphodiesterase 1 [Source:HGNC Symbol;Acc:HGNC:18884]	protein_coding	14	89954939	90044764	NO						: :
AIFM2	137.001	-0.0087437	0.0743215	0.284904	1	38869	ENSG00000042286	AIFM2	apoptosis inducing factor mitochondria associated 2 [Source:HGNC Symbol;Acc:HGNC:21411]	protein_coding	10	70098223	70132934	NO						: :
SPATA7	326.437	-0.00238047	0.0575394	0.829817	1	9928	ENSG00000042317	SPATA7	spermatogenesis associated 7 [Source:HGNC Symbol;Acc:HGNC:20423]	protein_coding	14	88384924	88470350	NO						: :
MED17	832.067	-0.00712565	0.0556613	0.59037	1	21849	ENSG00000042429	MED17	mediator complex subunit 17 [Source:HGNC Symbol;Acc:HGNC:2375]	protein_coding	11	93784227	93814963	NO						: :
RETSAT	619.351	0.00292837	0.0564994	0.80442	1	66542	ENSG00000042445	RETSAT	retinol saturase [Source:HGNC Symbol;Acc:HGNC:25991]	protein_coding	2	85341955	85354531	NO						: :
CAPG	898.277	0.0150217	0.0603888	0.267831	1	66567	ENSG00000042493	CAPG	capping actin protein, gelsolin like [Source:HGNC Symbol;Acc:HGNC:1474]	protein_coding	2	85394753	85418432	NO						: :
AP2S1	1725.64	-0.0459031	0.0618914	0.0413529	0.903588	46089	ENSG00000042753	AP2S1	adaptor related protein complex 2 subunit sigma 1 [Source:HGNC Symbol;Acc:HGNC:565]	protein_coding	19	46838136	46850846	NO						: :
USH2A	6.88063	0.00480679	0.0788869	0.396572	1	58510	ENSG00000042781	USH2A	usherin [Source:HGNC Symbol;Acc:HGNC:12601]	protein_coding	1	215622891	216423448	NO						: :
TG	1.28179	-0.00135183	0.0821049	0.747489		38846	ENSG00000042832	TG	thyroglobulin [Source:HGNC Symbol;Acc:HGNC:11764]	protein_coding	8	132866958	133134903	NO						: :
ADAM28	45.8759	0.0120268	0.0601125	0.339049	1	26992	ENSG00000042980	ADAM28	ADAM metallopeptidase domain 28 [Source:HGNC Symbol;Acc:HGNC:206]	protein_coding	8	24294069	24359014	NO						: :
DCUN1D1	1779.45	-0.00585629	0.0532995	0.692942	1	46720	ENSG00000043093	DCUN1D1	defective in cullin neddylation 1 domain containing 1 [Source:HGNC Symbol;Acc:HGNC:18184]	protein_coding	3	182938074	182985953	NO						: :
JADE2	1017.9	-0.00557679	0.0628256	0.554729	1	58742	ENSG00000043143	JADE2	jade family PHD finger 2 [Source:HGNC Symbol;Acc:HGNC:22984]	protein_coding	5	134524312	134583230	NO						: :
ZIC2	7702.24	-0.0281319	0.0677162	0.0901519	1	30423	ENSG00000043355	ZIC2	Zic family member 2 [Source:HGNC Symbol;Acc:HGNC:12873]	protein_coding	13	99981784	99986765	NO						: :
LCP2	11.9332	0.00607613	0.0692928	0.444596	1	51312	ENSG00000043462	LCP2	lymphocyte cytosolic protein 2 [Source:HGNC Symbol;Acc:HGNC:6529]	protein_coding	5	170246233	170297815	NO						: :
TRIT1	1112.67	0.00586485	0.0491736	0.754816	1	39927	ENSG00000043514	TRIT1	tRNA isopentenyltransferase 1 [Source:HGNC Symbol;Acc:HGNC:20286]	protein_coding	1	39838110	39883511	NO						: :
ADRB1	5.79064	0.0100974	0.0899254	0.149528	1	54354	ENSG00000043591	ADRB1	adrenoceptor beta 1 [Source:HGNC Symbol;Acc:HGNC:285]	protein_coding	10	114043866	114046904	NO						: :
CUL7	1428.48	-0.00136324	0.0589061	0.893552	1	56818	ENSG00000044090	CUL7	cullin 7 [Source:HGNC Symbol;Acc:HGNC:21024]	protein_coding	6	43037617	43053943	NO						: :
CTNNA1	17730.8	0.0171057	0.0478203	0.416385	1	37327	ENSG00000044115	CTNNA1	catenin alpha 1 [Source:HGNC Symbol;Acc:HGNC:2509]	protein_coding	5	138610967	138935034	NO						: :
PHKA2	1218.93	0.0240831	0.0451298	0.301392	1	34865	ENSG00000044446	PHKA2	phosphorylase kinase regulatory subunit alpha 2 [Source:HGNC Symbol;Acc:HGNC:8926]	protein_coding	X	18892298	18984114	NO						: :
CNTLN	1399.88	0.00426941	0.0537218	0.763996	1	11140	ENSG00000044459	CNTLN	centlein [Source:HGNC Symbol;Acc:HGNC:23432]	protein_coding	9	17134982	17503923	NO						: :
EPHA3	47.8536	0.00359402	0.0694893	0.60777	1	38709	ENSG00000044524	EPHA3	EPH receptor A3 [Source:HGNC Symbol;Acc:HGNC:3387]	protein_coding	3	89107621	89482134	NO						: :
HSPA5	18035	-0.00174305	0.0598389	0.858226	1	35316	ENSG00000044574	HSPA5	heat shock protein family A (Hsp70) member 5 [Source:HGNC Symbol;Acc:HGNC:5238]	protein_coding	9	125234853	125241382	NO						: :
DSG2	12878.9	0.0157674	0.048997	0.431385	1	18345	ENSG00000046604	DSG2	desmoglein 2 [Source:HGNC Symbol;Acc:HGNC:3049]	protein_coding	18	31498177	31549008	NO						: :
GEMIN8	481.136	0.000155084	0.0555504	0.989967	1	21715	ENSG00000046647	GEMIN8	gem nuclear organelle associated protein 8 [Source:HGNC Symbol;Acc:HGNC:26044]	protein_coding	X	14006726	14029893	NO						: :
OFD1	1432.15	-0.00410402	0.0519249	0.7964	1	23393	ENSG00000046651	OFD1	OFD1 centriole and centriolar satellite protein [Source:HGNC Symbol;Acc:HGNC:2567]	protein_coding	X	13734743	13777955	NO						: :
GPM6B	4215.41	-0.0246432	0.0592566	0.150429	1	21675	ENSG00000046653	GPM6B	glycoprotein M6B [Source:HGNC Symbol;Acc:HGNC:4461]	protein_coding	X	13770939	13938638	NO						: :
PREX2	3475.95	0.0239383	0.0628083	0.135657	1	38055	ENSG00000046889	PREX2	phosphatidylinositol-3,4,5-trisphosphate dependent Rac exchange factor 2 [Source:HGNC Symbol;Acc:HGNC:22950]	protein_coding	8	67952046	68237032	NO						: :
WDR37	670.46	-0.0217274	0.0492573	0.295822	1	50284	ENSG00000047056	WDR37	WD repeat domain 37 [Source:HGNC Symbol;Acc:HGNC:31406]	protein_coding	10	1049538	1132384	NO						: :
YTHDC2	2409.6	0.00842083	0.0521892	0.604229	1	36229	ENSG00000047188	YTHDC2	YTH domain containing 2 [Source:HGNC Symbol;Acc:HGNC:24721]	protein_coding	5	113513694	113595285	NO						: :
CTPS2	2730.61	0.19431	0.218872	0.000655825	0.0941173	8685	ENSG00000047230	CTPS2	CTP synthase 2 [Source:HGNC Symbol;Acc:HGNC:2520]	protein_coding	X	16587999	16712936	NO						: :
ATP6V1H	1158.78	-0.0147979	0.0526503	0.390152	1	41019	ENSG00000047249	ATP6V1H	ATPase H+ transporting V1 subunit H [Source:HGNC Symbol;Acc:HGNC:18303]	protein_coding	8	53715543	53843558	NO						: :
POLR2B	6982.35	0.0138365	0.0495237	0.474868	1	31477	ENSG00000047315	POLR2B	RNA polymerase II subunit B [Source:HGNC Symbol;Acc:HGNC:9188]	protein_coding	4	56977722	57031158	NO						: :
FAM214A	532.029	0.00684565	0.0632258	0.482101	1	53691	ENSG00000047346	FAM214A	family with sequence similarity 214 member A [Source:HGNC Symbol;Acc:HGNC:25609]	protein_coding	15	52581317	52709817	NO						: :
ARAP2	104.795	0.00540298	0.0664479	0.518086	1	51998	ENSG00000047365	ARAP2	ArfGAP with RhoGAP domain, ankyrin repeat and PH domain 2 [Source:HGNC Symbol;Acc:HGNC:16924]	protein_coding	4	35948221	36244514	NO						: :
TPR	13277.2	0.0741158	0.0483022	0.00750774	0.452306	54188	ENSG00000047410	TPR	translocated promoter region, nuclear basket protein [Source:HGNC Symbol;Acc:HGNC:12017]	protein_coding	1	186311652	186375693	NO						: :
CP	30.237	0.000951481	0.0627314	0.910737	1	43891	ENSG00000047457	CP	ceruloplasmin [Source:HGNC Symbol;Acc:HGNC:2295]	protein_coding	3	149162410	149221829	NO						: :
KATNIP	763.607	0.0468941	0.0536834	0.0501102	0.958428	60234	ENSG00000047578	KATNIP	katanin interacting protein [Source:HGNC Symbol;Acc:HGNC:29068]	protein_coding	16	27550133	27780344	NO						: :
DTNBP1	246.135	-0.0243885	0.0621202	0.135599	1	31730	ENSG00000047579	DTNBP1	dystrobrevin binding protein 1 [Source:HGNC Symbol;Acc:HGNC:17328]	protein_coding	6	15522807	15663058	NO						: :
XK	104.08	-0.0061467	0.0609392	0.549607	1	10229	ENSG00000047597	XK	X-linked Kx blood group [Source:HGNC Symbol;Acc:HGNC:12811]	protein_coding	X	37685791	37732130	NO						: :
ANO2	111.944	0.00394842	0.0617626	0.672758	1	62359	ENSG00000047617	ANO2	anoctamin 2 [Source:HGNC Symbol;Acc:HGNC:1183]	protein_coding	12	5531869	5946232	NO						: :
C12orf4	403.973	-0.00298839	0.0571933	0.79277	1	16759	ENSG00000047621	C12orf4	chromosome 12 open reading frame 4 [Source:HGNC Symbol;Acc:HGNC:1184]	protein_coding	12	4487735	4538508	NO						: :
SCML1	129.104	0.00757127	0.0642417	0.435637	1	14113	ENSG00000047634	SCML1	Scm polycomb group protein like 1 [Source:HGNC Symbol;Acc:HGNC:10580]	protein_coding	X	17737449	17754988	NO						: :
WWC3	2433.23	0.00453424	0.0526505	0.766136	1	36711	ENSG00000047644	WWC3	WWC family member 3 [Source:HGNC Symbol;Acc:HGNC:29237]	protein_coding	X	10015254	10144474	NO						: :
ARHGAP6	29.9301	-0.00692209	0.0647334	0.458828	1	10241	ENSG00000047648	ARHGAP6	Rho GTPase activating protein 6 [Source:HGNC Symbol;Acc:HGNC:676]	protein_coding	X	11117651	11665920	NO						: :
FAM184B	27.6871	0.00282312	0.0661895	0.712444	1	30251	ENSG00000047662	FAM184B	family with sequence similarity 184 member B [Source:HGNC Symbol;Acc:HGNC:29235]	protein_coding	4	17629306	17781621	NO						: :
MAP4	14502.1	0.0138766	0.0518792	0.429413	1	63391	ENSG00000047849	MAP4	microtubule associated protein 4 [Source:HGNC Symbol;Acc:HGNC:6862]	protein_coding	3	47850690	48089272	NO						: :
GOPC	1575.95	0.0112012	0.0461552	0.605628	1	23883	ENSG00000047932	GOPC	golgi associated PDZ and coiled-coil motif containing [Source:HGNC Symbol;Acc:HGNC:17643]	protein_coding	6	117560269	117602542	NO						: :
USP28	6490.47	0.0146812	0.0585044	0.297524	1	25784	ENSG00000048028	USP28	ubiquitin specific peptidase 28 [Source:HGNC Symbol;Acc:HGNC:12625]	protein_coding	11	113797874	113875570	NO						: :
HDAC9	691.444	0.0129018	0.0555946	0.385876	1	56007	ENSG00000048052	HDAC9	histone deacetylase 9 [Source:HGNC Symbol;Acc:HGNC:14065]	protein_coding	7	18086949	19002416	NO						: :
TSPAN17	1531.64	-0.00127988	0.0514116	0.937259	1	55011	ENSG00000048140	TSPAN17	tetraspanin 17 [Source:HGNC Symbol;Acc:HGNC:13594]	protein_coding	5	176647387	176659054	NO						: :
NOP16	1253.26	-0.0117288	0.0596311	0.353706	1	60318	ENSG00000048162	NOP16	NOP16 nucleolar protein [Source:HGNC Symbol;Acc:HGNC:26934]	protein_coding	5	176383946	176388927	NO						: :
CC2D2A	581.978	-0.00753298	0.0541895	0.60101	1	43095	ENSG00000048342	CC2D2A	coiled-coil and C2 domain containing 2A [Source:HGNC Symbol;Acc:HGNC:29253]	protein_coding	4	15469865	15601552	NO						: :
RRM2B	6626.19	-0.00478205	0.059754	0.64479	1	55228	ENSG00000048392	RRM2B	ribonucleotide reductase regulatory TP53 inducible subunit M2B [Source:HGNC Symbol;Acc:HGNC:17296]	protein_coding	8	102204502	102238961	NO						: :
ZNF800	177.38	0.00635892	0.0595364	0.559797	1	52726	ENSG00000048405	ZNF800	zinc finger protein 800 [Source:HGNC Symbol;Acc:HGNC:27267]	protein_coding	7	127346790	127431924	NO						: :
SNX29	456.326	0.019609	0.054655	0.257482	1	26146	ENSG00000048471	SNX29	sorting nexin 29 [Source:HGNC Symbol;Acc:HGNC:30542]	protein_coding	16	11976734	12574287	NO						: :
LMO3	675.1	-0.0262472	0.0724886	0.0877775	1	62439	ENSG00000048540	LMO3	LIM domain only 3 [Source:HGNC Symbol;Acc:HGNC:6643]	protein_coding	12	16548372	16610594	NO						: :
MRPS10	1548.22	-0.0238109	0.0514388	0.233104	1	35102	ENSG00000048544	MRPS10	mitochondrial ribosomal protein S10 [Source:HGNC Symbol;Acc:HGNC:14502]	protein_coding	6	42206807	42217861	NO						: :
GUCA1A	148.456	-0.00539665	0.060665	0.595157	1	44955	ENSG00000048545	GUCA1A	guanylate cyclase activator 1A [Source:HGNC Symbol;Acc:HGNC:4678]	protein_coding	6	42155406	42181338	NO						: :
RSF1	5976.74	0.00895658	0.0493133	0.635998	1	55555	ENSG00000048649	RSF1	remodeling and spacing factor 1 [Source:HGNC Symbol;Acc:HGNC:18118]	protein_coding	11	77660009	77820869	NO						: :
VPS13D	3577.59	0.399792	0.156325	7.48452025033873e-06	0.0029208	36076	ENSG00000048707	VPS13D	vacuolar protein sorting 13 homolog D [Source:HGNC Symbol;Acc:HGNC:23595]	protein_coding	1	12230030	12512047	NO						: :
CELF2	1659.33	0.0138264	0.0551289	0.36967	1	53867	ENSG00000048740	CELF2	CUGBP Elav-like family member 2 [Source:HGNC Symbol;Acc:HGNC:2550]	protein_coding	10	10798397	11336675	NO						: :
FAM120A	3253.79	-0.00214511	0.051792	0.892678	1	22633	ENSG00000048828	FAM120A	family with sequence similarity 120A [Source:HGNC Symbol;Acc:HGNC:13247]	protein_coding	9	93451685	93566112	NO						: :
R3HDM1	3588.86	-0.00392949	0.0482591	0.840659	1	64649	ENSG00000048991	R3HDM1	R3H domain containing 1 [Source:HGNC Symbol;Acc:HGNC:9757]	protein_coding	2	135531455	135725270	NO						: :
COL9A2	149.609	0.0074706	0.0591555	0.512599	1	62510	ENSG00000049089	COL9A2	collagen type IX alpha 2 chain [Source:HGNC Symbol;Acc:HGNC:2218]	protein_coding	1	40300489	40317813	NO						: :
KITLG	653.037	-0.000566606	0.0606096	0.951498	1	31662	ENSG00000049130	KITLG	KIT ligand [Source:HGNC Symbol;Acc:HGNC:6343]	protein_coding	12	88492793	88580851	NO						: :
ERCC8	1178.38	0.0245704	0.0476689	0.265999	1	58360	ENSG00000049167	ERCC8	ERCC excision repair 8, CSA ubiquitin ligase complex subunit [Source:HGNC Symbol;Acc:HGNC:3439]	protein_coding	5	60866454	60945073	NO						: :
ADAMTS6	212.259	0.0141939	0.066707	0.22643	1	61195	ENSG00000049192	ADAMTS6	ADAM metallopeptidase with thrombospondin type 1 motif 6 [Source:HGNC Symbol;Acc:HGNC:222]	protein_coding	5	65148738	65481920	NO						: :
H6PD	1084.12	0.00563257	0.0634964	0.542567	1	61184	ENSG00000049239	H6PD	hexose-6-phosphate dehydrogenase/glucose 1-dehydrogenase [Source:HGNC Symbol;Acc:HGNC:4795]	protein_coding	1	9234774	9271337	NO						: :
VAMP3	1411.12	-0.0141209	0.0439667	0.542991	1	35185	ENSG00000049245	VAMP3	vesicle associated membrane protein 3 [Source:HGNC Symbol;Acc:HGNC:12644]	protein_coding	1	7771296	7781432	NO						: :
PER3	903.975	0.0153367	0.062107	0.244476	1	66921	ENSG00000049246	PER3	period circadian regulator 3 [Source:HGNC Symbol;Acc:HGNC:8847]	protein_coding	1	7784291	7845177	NO						: :
UTS2	1.43788	0.000976786	0.0849017	0.805338		63906	ENSG00000049247	UTS2	urotensin 2 [Source:HGNC Symbol;Acc:HGNC:12636]	protein_coding	1	7843083	7853512	NO						: :
EPN3	115.961	-0.000902356	0.0594184	0.927314	1	63533	ENSG00000049283	EPN3	epsin 3 [Source:HGNC Symbol;Acc:HGNC:18235]	protein_coding	17	50532682	50543750	NO						: :
LTBP1	2516.04	0.0380422	0.0552044	0.0814037	1	27471	ENSG00000049323	LTBP1	latent transforming growth factor beta binding protein 1 [Source:HGNC Symbol;Acc:HGNC:6714]	protein_coding	2	32946953	33399509	NO						: :
RCN1	6758.14	-0.0105597	0.0554195	0.460381	1	33528	ENSG00000049449	RCN1	reticulocalbin 1 [Source:HGNC Symbol;Acc:HGNC:9934]	protein_coding	11	32091074	32105722	NO						: :
ELN	195.139	0.000128613	0.0595546	0.989527	1	54880	ENSG00000049540	ELN	elastin [Source:HGNC Symbol;Acc:HGNC:3327]	protein_coding	7	74027789	74069907	NO						: :
RFC2	2020.93	-0.0135311	0.0484625	0.501979	1	42583	ENSG00000049541	RFC2	replication factor C subunit 2 [Source:HGNC Symbol;Acc:HGNC:9970]	protein_coding	7	74231499	74254458	NO						: :
ARID1B	4450.96	0.00584489	0.0505618	0.737316	1	25600	ENSG00000049618	ARID1B	AT-rich interaction domain 1B [Source:HGNC Symbol;Acc:HGNC:18040]	protein_coding	6	156776020	157210779	NO						: :
CLPTM1L	2310.85	-0.0126682	0.0592979	0.333462	1	22930	ENSG00000049656	CLPTM1L	CLPTM1 like [Source:HGNC Symbol;Acc:HGNC:24308]	protein_coding	5	1317752	1345099	NO						: :
NEDD4L	4843.84	0.0161865	0.0517196	0.37286	1	21708	ENSG00000049759	NEDD4L	NEDD4 like E3 ubiquitin protein ligase [Source:HGNC Symbol;Acc:HGNC:7728]	protein_coding	18	58044226	58401540	NO						: :
FOXP3	11.7464	0.00391541	0.067444	0.607095	1	28595	ENSG00000049768	FOXP3	forkhead box P3 [Source:HGNC Symbol;Acc:HGNC:6106]	protein_coding	X	49250438	49270477	NO						: :
PPP1R3F	210.471	-0.0049626	0.0601114	0.628744	1	16699	ENSG00000049769	PPP1R3F	protein phosphatase 1 regulatory subunit 3F [Source:HGNC Symbol;Acc:HGNC:14944]	protein_coding	X	49269793	49301461	NO						: :
HEXB	1913.86	-0.0225005	0.0530531	0.232839	1	27167	ENSG00000049860	HEXB	hexosaminidase subunit beta [Source:HGNC Symbol;Acc:HGNC:4879]	protein_coding	5	74640023	74722647	NO						: :
PTCD2	929.365	0.032695	0.0545823	0.115232	1	35859	ENSG00000049883	PTCD2	pentatricopeptide repeat domain 2 [Source:HGNC Symbol;Acc:HGNC:25734]	protein_coding	5	72320367	72368395	NO						: :
NEXMIF	98.6594	0.0141234	0.0602498	0.28758	1	16228	ENSG00000050030	NEXMIF	neurite extension and migration factor [Source:HGNC Symbol;Acc:HGNC:29433]	protein_coding	X	74732856	74925472	NO						: :
JKAMP	994.21	-0.0149824	0.0518363	0.400637	1	9569	ENSG00000050130	JKAMP	JNK1/MAPK8 associated membrane protein [Source:HGNC Symbol;Acc:HGNC:20184]	protein_coding	14	59484443	59505410	NO						: :
DKK3	616.55	-0.00810549	0.0552954	0.554927	1	56104	ENSG00000050165	DKK3	dickkopf WNT signaling pathway inhibitor 3 [Source:HGNC Symbol;Acc:HGNC:2893]	protein_coding	11	11956207	12009769	NO						: :
ARHGEF5	1478.96	0.00401907	0.0567328	0.734354	1	48914	ENSG00000050327	ARHGEF5	Rho guanine nucleotide exchange factor 5 [Source:HGNC Symbol;Acc:HGNC:13209]	protein_coding	7	144355288	144380632	NO						: :
NFE2L3	7045.87	0.00175371	0.0578822	0.870979	1	40749	ENSG00000050344	NFE2L3	nuclear factor, erythroid 2 like 3 [Source:HGNC Symbol;Acc:HGNC:7783]	protein_coding	7	26152198	26187137	NO						: :
MCUR1	1182.09	-0.00402461	0.0539385	0.773676	1	57452	ENSG00000050393	MCUR1	mitochondrial calcium uniporter regulator 1 [Source:HGNC Symbol;Acc:HGNC:21097]	protein_coding	6	13786557	13814568	NO						: :
LIMA1	3317.89	0.0356988	0.0691525	0.0578067	0.994479	63524	ENSG00000050405	LIMA1	LIM domain and actin binding 1 [Source:HGNC Symbol;Acc:HGNC:24636]	protein_coding	12	50175788	50283520	NO						: :
LETMD1	1056.99	-0.0110295	0.0556011	0.441411	1	56224	ENSG00000050426	LETMD1	LETM1 domain containing 1 [Source:HGNC Symbol;Acc:HGNC:24241]	protein_coding	12	51047962	51060424	NO						: :
SLC4A8	621.11	0.0317261	0.072796	0.0647643	1	26226	ENSG00000050438	SLC4A8	solute carrier family 4 member 8 [Source:HGNC Symbol;Acc:HGNC:11034]	protein_coding	12	51391317	51515763	NO						: :
LAMC3	711.514	-0.00376573	0.0587579	0.722829	1	30019	ENSG00000050555	LAMC3	laminin subunit gamma 3 [Source:HGNC Symbol;Acc:HGNC:6494]	protein_coding	9	131009174	131094473	NO						: :
PTGER3	56.4437	0.00353595	0.0631677	0.686268	1	67521	ENSG00000050628	PTGER3	prostaglandin E receptor 3 [Source:HGNC Symbol;Acc:HGNC:9595]	protein_coding	1	70852353	71047816	NO						: :
MAPK9	1988.33	0.0110752	0.0485144	0.576682	1	55681	ENSG00000050748	MAPK9	mitogen-activated protein kinase 9 [Source:HGNC Symbol;Acc:HGNC:6886]	protein_coding	5	180233143	180292099	NO						: :
COL23A1	479.881	0.00749308	0.0612381	0.479609	1	56233	ENSG00000050767	COL23A1	collagen type XXIII alpha 1 chain [Source:HGNC Symbol;Acc:HGNC:22990]	protein_coding	5	178237476	178590393	NO						: :
BCAR1	2683.54	-0.0475644	0.0826782	0.0251311	0.777212	33126	ENSG00000050820	BCAR1	BCAR1 scaffold protein, Cas family member [Source:HGNC Symbol;Acc:HGNC:971]	protein_coding	16	75228181	75268053	NO						: :
FHIP1B	522.756	-0.0209571	0.0519935	0.271265	1	33216	ENSG00000051009	FHIP1B	FHF complex subunit HOOK interacting protein 1B [Source:HGNC Symbol;Acc:HGNC:25378]	protein_coding	11	6211345	6234711	NO						: :
HERPUD1	360.293	-0.00902019	0.0661473	0.357407	1	49693	ENSG00000051108	HERPUD1	homocysteine inducible ER protein with ubiquitin like domain 1 [Source:HGNC Symbol;Acc:HGNC:13744]	protein_coding	16	56932142	56944864	NO						: :
HOMER3	324.234	-0.00229492	0.0543039	0.864859	1	55227	ENSG00000051128	HOMER3	homer scaffold protein 3 [Source:HGNC Symbol;Acc:HGNC:17514]	protein_coding	19	18929201	18941261	NO						: :
RAD51	1007.82	0.00750007	0.051911	0.64634	1	17609	ENSG00000051180	RAD51	RAD51 recombinase [Source:HGNC Symbol;Acc:HGNC:9817]	protein_coding	15	40694774	40732340	NO						: :
POLQ	2472.79	0.0722365	0.0664681	0.0087566	0.493073	62992	ENSG00000051341	POLQ	DNA polymerase theta [Source:HGNC Symbol;Acc:HGNC:9186]	protein_coding	3	121431431	121545988	NO						: :
PIK3CB	2476.12	0.00820743	0.0557179	0.542426	1	49601	ENSG00000051382	PIK3CB	phosphatidylinositol-4,5-bisphosphate 3-kinase catalytic subunit beta [Source:HGNC Symbol;Acc:HGNC:8976]	protein_coding	3	138652698	138834928	NO						: :
CYBA	1262.73	-0.144484	0.16773	0.00114871	0.13887	35430	ENSG00000051523	CYBA	cytochrome b-245 alpha chain [Source:HGNC Symbol;Acc:HGNC:2577]	protein_coding	16	88643289	88651054	NO						: :
THOC3	2215.55	-0.0103874	0.0420435	0.664911	1	49645	ENSG00000051596	THOC3	THO complex 3 [Source:HGNC Symbol;Acc:HGNC:19072]	protein_coding	5	175917873	176034680	NO						: :
HEBP2	1218.97	0.0263683	0.0450852	0.262331	1	25307	ENSG00000051620	HEBP2	heme binding protein 2 [Source:HGNC Symbol;Acc:HGNC:15716]	protein_coding	6	138403531	138422197	NO						: :
MPHOSPH9	1609.15	0.014602	0.0525615	0.396871	1	58615	ENSG00000051825	MPHOSPH9	M-phase phosphoprotein 9 [Source:HGNC Symbol;Acc:HGNC:7215]	protein_coding	12	123152320	123244014	NO						: :
PLEKHA5	3654.11	0.0115489	0.0506044	0.524263	1	59209	ENSG00000052126	PLEKHA5	pleckstrin homology domain containing A5 [Source:HGNC Symbol;Acc:HGNC:30036]	protein_coding	12	19129733	19376400	NO						: :
PRSS8	1898.16	-0.0104261	0.0544737	0.483664	1	39449	ENSG00000052344	PRSS8	serine protease 8 [Source:HGNC Symbol;Acc:HGNC:9491]	protein_coding	16	31131433	31135727	NO						: :
SIKE1	2491.1	-0.00428569	0.0504557	0.805449	1	66507	ENSG00000052723	SIKE1	suppressor of IKBKE 1 [Source:HGNC Symbol;Acc:HGNC:26119]	protein_coding	1	114769479	114780685	NO						: :
RRP12	1931.57	-0.0149878	0.0661824	0.216993	1	18330	ENSG00000052749	RRP12	ribosomal RNA processing 12 homolog [Source:HGNC Symbol;Acc:HGNC:29100]	protein_coding	10	97356358	97426076	NO						: :
FNIP2	600.918	0.00676717	0.0559939	0.600646	1	23094	ENSG00000052795	FNIP2	folliculin interacting protein 2 [Source:HGNC Symbol;Acc:HGNC:29280]	protein_coding	4	158769026	158908050	NO						: :
MSMO1	6703.3	0.00776158	0.0520393	0.63332	1	26836	ENSG00000052802	MSMO1	methylsterol monooxygenase 1 [Source:HGNC Symbol;Acc:HGNC:10545]	protein_coding	4	165327667	165343164	NO						: :
TTC17	4207.66	0.00646853	0.0585195	0.570642	1	18073	ENSG00000052841	TTC17	tetratricopeptide repeat domain 17 [Source:HGNC Symbol;Acc:HGNC:25596]	protein_coding	11	43358920	43494933	NO						: :
FSTL4	80.5084	0.0123721	0.0665926	0.262409	1	34993	ENSG00000053108	FSTL4	follistatin like 4 [Source:HGNC Symbol;Acc:HGNC:21389]	protein_coding	5	133196455	133612541	NO						: :
FOXN3	9506.17	0.0238292	0.0539622	0.204318	1	30343	ENSG00000053254	FOXN3	forkhead box N3 [Source:HGNC Symbol;Acc:HGNC:1928]	protein_coding	14	89124871	89619149	NO						: :
METTL24	26.1175	0.0116927	0.0805161	0.179781	1	52133	ENSG00000053328	METTL24	methyltransferase like 24 [Source:HGNC Symbol;Acc:HGNC:21566]	protein_coding	6	110243940	110358349	NO						: :
AKR7A2	494.627	-0.0327038	0.0598884	0.0917432	1	67650	ENSG00000053371	AKR7A2	aldo-keto reductase family 7 member A2 [Source:HGNC Symbol;Acc:HGNC:389]	protein_coding	1	19303965	19312144	NO						: :
MRTO4	1645.25	-0.00848358	0.06142	0.435453	1	67646	ENSG00000053372	MRTO4	MRT4 homolog, ribosome maturation factor [Source:HGNC Symbol;Acc:HGNC:18477]	protein_coding	1	19251805	19260128	NO						: :
NNAT	1746.01	-0.000654887	0.08214	0.872961	1	10448	ENSG00000053438	NNAT	neuronatin [Source:HGNC Symbol;Acc:HGNC:7860]	protein_coding	20	37521206	37523690	NO						: :
USE1	159.929	-0.0103199	0.0598044	0.393354	1	62874	ENSG00000053501	USE1	unconventional SNARE in the ER 1 [Source:HGNC Symbol;Acc:HGNC:30882]	protein_coding	19	17215346	17219829	NO						: :
MCF2L2	288.572	0.0217935	0.078351	0.0985697	1	63040	ENSG00000053524	MCF2L2	MCF.2 cell line derived transforming sequence-like 2 [Source:HGNC Symbol;Acc:HGNC:30319]	protein_coding	3	183178041	183428778	NO						: :
NRIP2	2.77635	0.00305204	0.0764709	0.568098		18671	ENSG00000053702	NRIP2	nuclear receptor interacting protein 2 [Source:HGNC Symbol;Acc:HGNC:23078]	protein_coding	12	2825348	2835544	NO						: :
LAMA3	66.2851	0.0649281	0.186866	0.00701727	0.43669	15703	ENSG00000053747	LAMA3	laminin subunit alpha 3 [Source:HGNC Symbol;Acc:HGNC:6483]	protein_coding	18	23689453	23956222	NO						: :
AP5M1	1884.6	-0.00310133	0.0530787	0.832739	1	10024	ENSG00000053770	AP5M1	adaptor related protein complex 5 subunit mu 1 [Source:HGNC Symbol;Acc:HGNC:20192]	protein_coding	14	57268924	57298742	NO						: :
ANAPC4	1484.22	-0.00869164	0.0514131	0.608759	1	36868	ENSG00000053900	ANAPC4	anaphase promoting complex subunit 4 [Source:HGNC Symbol;Acc:HGNC:19990]	protein_coding	4	25377263	25418498	NO						: :
KCNQ1	70.261	-0.00276735	0.0710398	0.664492	1	14788	ENSG00000053918	KCNQ1	potassium voltage-gated channel subfamily Q member 1 [Source:HGNC Symbol;Acc:HGNC:6294]	protein_coding	11	2444684	2849105	NO						: :
TRAPPC3	1086.16	-0.0261711	0.0558077	0.161122	1	66940	ENSG00000054116	TRAPPC3	trafficking protein particle complex subunit 3 [Source:HGNC Symbol;Acc:HGNC:19942]	protein_coding	1	36136570	36156053	NO						: :
THRAP3	9823.56	0.00949784	0.0521891	0.563441	1	40752	ENSG00000054118	THRAP3	thyroid hormone receptor associated protein 3 [Source:HGNC Symbol;Acc:HGNC:22964]	protein_coding	1	36224432	36305357	NO						: :
PHPT1	825.247	-0.0310821	0.0522456	0.142076	1	27377	ENSG00000054148	PHPT1	phosphohistidine phosphatase 1 [Source:HGNC Symbol;Acc:HGNC:30033]	protein_coding	9	136848724	136851027	NO						: :
ENTPD2	98.2421	0.000586818	0.0667656	0.934657	1	24636	ENSG00000054179	ENTPD2	ectonucleoside triphosphate diphosphohydrolase 2 [Source:HGNC Symbol;Acc:HGNC:3364]	protein_coding	9	137048107	137054061	NO						: :
LY75	459.579	0.00206098	0.0573866	0.853129	1	42564	ENSG00000054219	LY75	lymphocyte antigen 75 [Source:HGNC Symbol;Acc:HGNC:6729]	protein_coding	2	159803355	159904756	NO						: :
ARID4B	2684.52	0.00743945	0.048372	0.704836	1	58922	ENSG00000054267	ARID4B	AT-rich interaction domain 4B [Source:HGNC Symbol;Acc:HGNC:15550]	protein_coding	1	235131634	235328219	NO						: :
OPN3	704.687	-0.00229918	0.0581248	0.830137	1	66590	ENSG00000054277	OPN3	opsin 3 [Source:HGNC Symbol;Acc:HGNC:14007]	protein_coding	1	241590102	241677376	NO						: :
SDCCAG8	363.634	0.00549005	0.0601098	0.597883	1	58852	ENSG00000054282	SDCCAG8	SHH signaling and ciliogenesis regulator SDCCAG8 [Source:HGNC Symbol;Acc:HGNC:10671]	protein_coding	1	243256034	243500091	NO						: :
PTPRN	127.267	0.0114902	0.0662205	0.285776	1	55145	ENSG00000054356	PTPRN	protein tyrosine phosphatase receptor type N [Source:HGNC Symbol;Acc:HGNC:9676]	protein_coding	2	219289623	219309648	NO						: :
HHAT	15.6047	-0.00105805	0.0675779	0.879173	1	59123	ENSG00000054392	HHAT	hedgehog acyltransferase [Source:HGNC Symbol;Acc:HGNC:18270]	protein_coding	1	210328252	210676296	NO						: :
KIF1B	11014.2	0.052315	0.0826597	0.0203193	0.723419	66593	ENSG00000054523	KIF1B	kinesin family member 1B [Source:HGNC Symbol;Acc:HGNC:16636]	protein_coding	1	10210570	10381603	NO						: :
FOXC1	173.006	-0.00558225	0.076033	0.385947	1	14837	ENSG00000054598	FOXC1	forkhead box C1 [Source:HGNC Symbol;Acc:HGNC:3800]	protein_coding	6	1609915	1613897	NO						: :
TBC1D22A	560.19	-0.00126754	0.0483977	0.947747	1	9206	ENSG00000054611	TBC1D22A	TBC1 domain family member 22A [Source:HGNC Symbol;Acc:HGNC:1309]	protein_coding	22	46762617	47175699	NO						: :
SYNE2	11501.3	0.692811	0.112927	8.23679409494453e-11	8.72472608799743e-08	43754	ENSG00000054654	SYNE2	spectrin repeat containing nuclear envelope protein 2 [Source:HGNC Symbol;Acc:HGNC:17084]	protein_coding	14	63761899	64226433	YES						: :
PLEKHH1	2399.1	0.0141119	0.051615	0.42801	1	27900	ENSG00000054690	PLEKHH1	pleckstrin homology, MyTH4 and FERM domain containing H1 [Source:HGNC Symbol;Acc:HGNC:17733]	protein_coding	14	67533290	67589612	NO						: :
ATP9A	612.682	-0.00306278	0.0557207	0.804998	1	9469	ENSG00000054793	ATP9A	ATPase phospholipid transporting 9A (putative) [Source:HGNC Symbol;Acc:HGNC:13540]	protein_coding	20	51596514	51768390	NO						: :
CBLN4	2.4366	-0.00353569	0.0920137	0.414039		9447	ENSG00000054803	CBLN4	cerebellin 4 precursor [Source:HGNC Symbol;Acc:HGNC:16231]	protein_coding	20	55997357	56005519	NO						: :
CHRDL2	3.95686	-0.000445526	0.0789286	0.919305	1	58224	ENSG00000054938	CHRDL2	chordin like 2 [Source:HGNC Symbol;Acc:HGNC:24168]	protein_coding	11	74696429	74731426	NO						: :
FAM168A	2034.81	0.0161206	0.0485353	0.429913	1	45176	ENSG00000054965	FAM168A	family with sequence similarity 168 member A [Source:HGNC Symbol;Acc:HGNC:28999]	protein_coding	11	73400487	73598189	NO						: :
RELT	224.119	-0.000642035	0.0542687	0.96186	1	22076	ENSG00000054967	RELT	RELT TNF receptor [Source:HGNC Symbol;Acc:HGNC:13764]	protein_coding	11	73376399	73397474	NO						: :
GALC	765.121	0.000980717	0.0539382	0.943088	1	12762	ENSG00000054983	GALC	galactosylceramidase [Source:HGNC Symbol;Acc:HGNC:4115]	protein_coding	14	87837820	87993665	NO						: :
NOP58	4413.02	-0.00588107	0.0562254	0.639745	1	65617	ENSG00000055044	NOP58	NOP58 ribonucleoprotein [Source:HGNC Symbol;Acc:HGNC:29926]	protein_coding	2	202265736	202303661	NO						: :
SZRD1	3731.24	-0.0189444	0.0513151	0.31901	1	37369	ENSG00000055070	SZRD1	SUZ RNA binding domain containing 1 [Source:HGNC Symbol;Acc:HGNC:30232]	protein_coding	1	16352575	16398145	NO						: :
KCNH2	304.578	0.00157955	0.0610578	0.863644	1	49357	ENSG00000055118	KCNH2	potassium voltage-gated channel subfamily H member 2 [Source:HGNC Symbol;Acc:HGNC:6251]	protein_coding	7	150944961	150978321	NO						: :
CUL1	3599.01	-0.00257423	0.0551176	0.840862	1	53378	ENSG00000055130	CUL1	cullin 1 [Source:HGNC Symbol;Acc:HGNC:2551]	protein_coding	7	148697914	148801110	NO						: :
FAM114A2	462.984	-0.00949309	0.0519404	0.568595	1	57226	ENSG00000055147	FAM114A2	family with sequence similarity 114 member A2 [Source:HGNC Symbol;Acc:HGNC:1333]	protein_coding	5	153990148	154038936	NO						: :
CYFIP2	3885.63	-0.00574006	0.045727	0.79185	1	43260	ENSG00000055163	CYFIP2	cytoplasmic FMR1 interacting protein 2 [Source:HGNC Symbol;Acc:HGNC:13760]	protein_coding	5	157266079	157395595	NO						: :
TAB2	4311.27	0.0336034	0.0510015	0.128712	1	24128	ENSG00000055208	TAB2	TGF-beta activated kinase 1 (MAP3K7) binding protein 2 [Source:HGNC Symbol;Acc:HGNC:17075]	protein_coding	6	149218641	149411613	NO						: :
GINM1	895.892	-0.0173831	0.0518169	0.34371	1	28869	ENSG00000055211	GINM1	glycoprotein integral membrane 1 [Source:HGNC Symbol;Acc:HGNC:21074]	protein_coding	6	149566294	149591748	NO						: :
EIF2AK2	5393.26	0.0636358	0.0856247	0.0119577	0.561155	62299	ENSG00000055332	EIF2AK2	eukaryotic translation initiation factor 2 alpha kinase 2 [Source:HGNC Symbol;Acc:HGNC:9437]	protein_coding	2	37099210	37157522	NO						: :
USP36	2043.23	-0.00167174	0.0514951	0.917735	1	64300	ENSG00000055483	USP36	ubiquitin specific peptidase 36 [Source:HGNC Symbol;Acc:HGNC:20062]	protein_coding	17	78787381	78841441	NO						: :
KMT2C	4750.67	0.248217	0.261853	0.000417358	0.0716102	47881	ENSG00000055609	KMT2C	lysine methyltransferase 2C [Source:HGNC Symbol;Acc:HGNC:13726]	protein_coding	7	152134922	152436644	NO						: :
MCOLN3	247.402	0.0206728	0.0869302	0.0865219	1	47315	ENSG00000055732	MCOLN3	mucolipin TRP cation channel 3 [Source:HGNC Symbol;Acc:HGNC:13358]	protein_coding	1	85018082	85048500	NO						: :
CCDC85A	3.179	-0.00233446	0.0761562	0.651827	1	34036	ENSG00000055813	CCDC85A	coiled-coil domain containing 85A [Source:HGNC Symbol;Acc:HGNC:29400]	protein_coding	2	56183990	56386172	NO						: :
PUM2	6135.53	0.0139855	0.0443779	0.542871	1	61299	ENSG00000055917	PUM2	pumilio RNA binding family member 2 [Source:HGNC Symbol;Acc:HGNC:14958]	protein_coding	2	20248691	20352234	NO						: :
MRPL43	934.336	-0.017096	0.048744	0.402175	1	54446	ENSG00000055950	MRPL43	mitochondrial ribosomal protein L43 [Source:HGNC Symbol;Acc:HGNC:14517]	protein_coding	10	100969458	100987515	NO						: :
ITIH4	25.9202	-0.000597385	0.0667607	0.933502	1	34990	ENSG00000055955	ITIH4	inter-alpha-trypsin inhibitor heavy chain 4 [Source:HGNC Symbol;Acc:HGNC:6169]	protein_coding	3	52812962	52830688	NO						: :
HPF1	1120.57	-0.000264178	0.045598	0.990312	1	51653	ENSG00000056050	HPF1	histone PARylation factor 1 [Source:HGNC Symbol;Acc:HGNC:26051]	protein_coding	4	169729470	169757944	NO						: :
ZFR	6508.42	0.0014644	0.0511381	0.929492	1	24829	ENSG00000056097	ZFR	zinc finger RNA binding protein [Source:HGNC Symbol;Acc:HGNC:17277]	protein_coding	5	32354350	32444740	NO						: :
ZNF280C	843.784	0.00380608	0.0545596	0.77689	1	14532	ENSG00000056277	ZNF280C	zinc finger protein 280C [Source:HGNC Symbol;Acc:HGNC:25955]	protein_coding	X	130202707	130268899	NO						: :
NPFFR2	35.741	-0.00311278	0.0686952	0.659191	1	49749	ENSG00000056291	NPFFR2	neuropeptide FF receptor 2 [Source:HGNC Symbol;Acc:HGNC:4525]	protein_coding	4	72031902	72148305	NO						: :
PHF21B	1068.92	0.00499079	0.0546862	0.711851	1	9340	ENSG00000056487	PHF21B	PHD finger protein 21B [Source:HGNC Symbol;Acc:HGNC:25161]	protein_coding	22	44881162	45010005	NO						: :
TRAF1	105.668	-0.00874985	0.057603	0.485332	1	22698	ENSG00000056558	TRAF1	TNF receptor associated factor 1 [Source:HGNC Symbol;Acc:HGNC:12031]	protein_coding	9	120902393	120929173	NO						: :
RC3H2	2728.24	0.00620836	0.0502666	0.726511	1	26329	ENSG00000056586	RC3H2	ring finger and CCCH-type domains 2 [Source:HGNC Symbol;Acc:HGNC:21461]	protein_coding	9	122844556	122905359	NO						: :
IL17RB	221.986	0.0175287	0.0541469	0.302574	1	62616	ENSG00000056736	IL17RB	interleukin 17 receptor B [Source:HGNC Symbol;Acc:HGNC:18015]	protein_coding	3	53846568	53865794	NO						: :
TRAF3IP2	775.194	-0.00783688	0.0588791	0.501007	1	22988	ENSG00000056972	TRAF3IP2	TRAF3 interacting protein 2 [Source:HGNC Symbol;Acc:HGNC:1343]	protein_coding	6	111555381	111606906	NO						: :
GYG2	2476.41	0.0140092	0.0545766	0.374838	1	25012	ENSG00000056998	GYG2	glycogenin 2 [Source:HGNC Symbol;Acc:HGNC:4700]	protein_coding	X	2828822	2882820	NO						: :
DCBLD2	4356.33	0.00295228	0.052254	0.848757	1	65337	ENSG00000057019	DCBLD2	discoidin, CUB and LCCL domain containing 2 [Source:HGNC Symbol;Acc:HGNC:24627]	protein_coding	3	98795941	98901695	NO						: :
SERPINB3	1.28938	0.000725408	0.099207	0.846275		16671	ENSG00000057149	SERPINB3	serpin family B member 3 [Source:HGNC Symbol;Acc:HGNC:10569]	protein_coding	18	63655197	63661893	NO						: :
SOAT1	148.069	0.00142822	0.0647455	0.855603	1	55811	ENSG00000057252	SOAT1	sterol O-acyltransferase 1 [Source:HGNC Symbol;Acc:HGNC:11177]	protein_coding	1	179293714	179358680	NO						: :
PKP2	1834.93	0.0201831	0.0669023	0.148289	1	60350	ENSG00000057294	PKP2	plakophilin 2 [Source:HGNC Symbol;Acc:HGNC:9024]	protein_coding	12	32790755	32896777	NO						: :
MSH4	2.93464	0.000178021	0.0780976	0.968417		65823	ENSG00000057468	MSH4	mutS homolog 4 [Source:HGNC Symbol;Acc:HGNC:7327]	protein_coding	1	75796882	75913242	NO						: :
F7	9.66534	0.00985485	0.0819687	0.197881	1	20115	ENSG00000057593	F7	coagulation factor VII [Source:HGNC Symbol;Acc:HGNC:3544]	protein_coding	13	113105788	113120685	NO						: :
GDI2	18514.9	-0.0214663	0.0426603	0.374294	1	27489	ENSG00000057608	GDI2	GDP dissociation inhibitor 2 [Source:HGNC Symbol;Acc:HGNC:4227]	protein_coding	10	5765223	5842132	NO						: :
PRDM1	31.4074	-0.00334741	0.0661388	0.66795	1	18086	ENSG00000057657	PRDM1	PR/SET domain 1 [Source:HGNC Symbol;Acc:HGNC:9346]	protein_coding	6	105993463	106109939	NO						: :
ATG5	1562.24	-0.0108359	0.045755	0.621607	1	24940	ENSG00000057663	ATG5	autophagy related 5 [Source:HGNC Symbol;Acc:HGNC:589]	protein_coding	6	106045423	106325791	NO						: :
TMCC3	207.962	0.0161937	0.0593307	0.257891	1	30177	ENSG00000057704	TMCC3	transmembrane and coiled-coil domain family 3 [Source:HGNC Symbol;Acc:HGNC:29199]	protein_coding	12	94567122	94650557	NO						: :
PITHD1	1365.21	-0.0122757	0.0542958	0.428047	1	59804	ENSG00000057757	PITHD1	PITH domain containing 1 [Source:HGNC Symbol;Acc:HGNC:25022]	protein_coding	1	23778418	23788232	NO						: :
MTA3	4716.11	0.00617192	0.0550488	0.646496	1	57693	ENSG00000057935	MTA3	metastasis associated 1 family member 3 [Source:HGNC Symbol;Acc:HGNC:23784]	protein_coding	2	42494569	42756947	NO						: :
USP13	2381.76	0.0173599	0.0514453	0.350549	1	60428	ENSG00000058056	USP13	ubiquitin specific peptidase 13 [Source:HGNC Symbol;Acc:HGNC:12611]	protein_coding	3	179653032	179804366	NO						: :
ATP11B	1881.56	0.0334411	0.074599	0.0568562	0.994479	46867	ENSG00000058063	ATP11B	ATPase phospholipid transporting 11B (putative) [Source:HGNC Symbol;Acc:HGNC:13553]	protein_coding	3	182793503	182921629	NO						: :
LAMC2	788.818	0.00969571	0.0560839	0.477725	1	54543	ENSG00000058085	LAMC2	laminin subunit gamma 2 [Source:HGNC Symbol;Acc:HGNC:6493]	protein_coding	1	183186238	183245127	NO						: :
CDK14	3159.9	0.0189341	0.0585842	0.221756	1	40489	ENSG00000058091	CDK14	cyclin dependent kinase 14 [Source:HGNC Symbol;Acc:HGNC:8883]	protein_coding	7	90466424	91210590	NO						: :
SEC61A1	5742.09	-0.00553745	0.055431	0.671162	1	64140	ENSG00000058262	SEC61A1	SEC61 translocon subunit alpha 1 [Source:HGNC Symbol;Acc:HGNC:18276]	protein_coding	3	128051641	128071683	NO						: :
PPP1R12A	6238.09	0.00503804	0.047952	0.799912	1	23398	ENSG00000058272	PPP1R12A	protein phosphatase 1 regulatory subunit 12A [Source:HGNC Symbol;Acc:HGNC:7618]	protein_coding	12	79773563	79935460	NO						: :
RASGRF1	48.0696	-0.00747903	0.072271	0.346949	1	47326	ENSG00000058335	RASGRF1	Ras protein specific guanine nucleotide releasing factor 1 [Source:HGNC Symbol;Acc:HGNC:9875]	protein_coding	15	78959906	79090780	NO						: :
CAMK2B	4.79508	0.00450067	0.0794646	0.4105	1	19590	ENSG00000058404	CAMK2B	calcium/calmodulin dependent protein kinase II beta [Source:HGNC Symbol;Acc:HGNC:1461]	protein_coding	7	44217150	44334577	NO						: :
CROCC	1611.91	-0.0127298	0.0512255	0.475345	1	66841	ENSG00000058453	CROCC	ciliary rootlet coiled-coil, rootletin [Source:HGNC Symbol;Acc:HGNC:21299]	protein_coding	1	16740273	16972964	NO						: :
POLR3E	2344.39	-0.0362605	0.0453992	0.136573	1	26197	ENSG00000058600	POLR3E	RNA polymerase III subunit E [Source:HGNC Symbol;Acc:HGNC:30347]	protein_coding	16	22297375	22335101	NO						: :
ATP2B4	2412.07	0.0112695	0.0678045	0.277008	1	63942	ENSG00000058668	ATP2B4	ATPase plasma membrane Ca2+ transporting 4 [Source:HGNC Symbol;Acc:HGNC:817]	protein_coding	1	203626787	203744081	NO						: :
ZC3H11A	6654.14	0.00292922	0.0538776	0.833374	1	65383	ENSG00000058673	ZC3H11A	zinc finger CCCH-type containing 11A [Source:HGNC Symbol;Acc:HGNC:29093]	protein_coding	1	203795623	203854999	NO						: :
RIOK2	1240.72	-0.00877526	0.0521639	0.591016	1	34715	ENSG00000058729	RIOK2	RIO kinase 2 [Source:HGNC Symbol;Acc:HGNC:18999]	protein_coding	5	97160867	97183247	NO						: :
YIPF1	687.368	-0.0191165	0.0591585	0.213484	1	46480	ENSG00000058799	YIPF1	Yip1 domain family member 1 [Source:HGNC Symbol;Acc:HGNC:25231]	protein_coding	1	53851719	53889798	NO						: :
NDC1	5293.84	-0.012888	0.0526564	0.442327	1	67326	ENSG00000058804	NDC1	NDC1 transmembrane nucleoporin [Source:HGNC Symbol;Acc:HGNC:25525]	protein_coding	1	53765478	53838463	NO						: :
DGKG	20.3744	-0.00195344	0.0653953	0.800262	1	48555	ENSG00000058866	DGKG	diacylglycerol kinase gamma [Source:HGNC Symbol;Acc:HGNC:2853]	protein_coding	3	186105668	186362234	NO						: :
FLYWCH1	543.739	0.00479913	0.0511419	0.774512	1	48423	ENSG00000059122	FLYWCH1	FLYWCH-type zinc finger 1 [Source:HGNC Symbol;Acc:HGNC:25404]	protein_coding	16	2911931	2951208	NO						: :
UNKL	868.052	-0.0141681	0.0566293	0.336161	1	22926	ENSG00000059145	UNKL	unk like zinc finger [Source:HGNC Symbol;Acc:HGNC:14184]	protein_coding	16	1363205	1414751	NO						: :
TBXAS1	12.1329	-0.00248343	0.0671168	0.734497	1	32270	ENSG00000059377	TBXAS1	thromboxane A synthase 1 [Source:HGNC Symbol;Acc:HGNC:11609]	protein_coding	7	139777051	140020325	NO						: :
PARP12	270.756	0.024034	0.059762	0.152655	1	26581	ENSG00000059378	PARP12	poly(ADP-ribose) polymerase family member 12 [Source:HGNC Symbol;Acc:HGNC:21919]	protein_coding	7	140023749	140062951	NO						: :
ALDH18A1	5780.71	0.0010269	0.044541	0.963601	1	42453	ENSG00000059573	ALDH18A1	aldehyde dehydrogenase 18 family member A1 [Source:HGNC Symbol;Acc:HGNC:9722]	protein_coding	10	95605941	95656711	NO						: :
TARBP1	1907.13	-0.0109987	0.053219	0.48986	1	55004	ENSG00000059588	TARBP1	TAR (HIV-1) RNA binding protein 1 [Source:HGNC Symbol;Acc:HGNC:11568]	protein_coding	1	234391313	234479179	NO						: :
GATB	525.515	-0.0163704	0.0501856	0.395641	1	20755	ENSG00000059691	GATB	glutamyl-tRNA amidotransferase subunit B [Source:HGNC Symbol;Acc:HGNC:8849]	protein_coding	4	151670504	151761007	NO						: :
MXD1	150.051	-0.00436847	0.0591639	0.678708	1	64200	ENSG00000059728	MXD1	MAX dimerization protein 1 [Source:HGNC Symbol;Acc:HGNC:6761]	protein_coding	2	69897688	69942945	NO						: :
CDK17	1144.15	0.0213139	0.0533361	0.247308	1	29098	ENSG00000059758	CDK17	cyclin dependent kinase 17 [Source:HGNC Symbol;Acc:HGNC:8750]	protein_coding	12	96278261	96400480	NO						: :
DNAJC25	363.598	-0.0122743	0.0538333	0.437158	1	41248	ENSG00000059769	DNAJC25	DnaJ heat shock protein family (Hsp40) member C25 [Source:HGNC Symbol;Acc:HGNC:34187]	protein_coding	9	111631334	111654351	NO						: :
SLC2A3	57632.1	9.54845357658579e-05	0.0572519	0.99314	1	16974	ENSG00000059804	SLC2A3	solute carrier family 2 member 3 [Source:HGNC Symbol;Acc:HGNC:11007]	protein_coding	12	7919230	7936187	NO						: :
PSD	128.083	0.00282838	0.0602893	0.770793	1	25843	ENSG00000059915	PSD	pleckstrin and Sec7 domain containing [Source:HGNC Symbol;Acc:HGNC:9507]	protein_coding	10	102402617	102421539	NO						: :
CTDP1	1226.89	-0.00524624	0.0514449	0.750461	1	21637	ENSG00000060069	CTDP1	CTD phosphatase subunit 1 [Source:HGNC Symbol;Acc:HGNC:2498]	protein_coding	18	79679803	79754503	NO						: :
YBX3	8529.74	-0.0380248	0.0541798	0.0849997	1	18007	ENSG00000060138	YBX3	Y-box binding protein 3 [Source:HGNC Symbol;Acc:HGNC:2428]	protein_coding	12	10699089	10723323	NO						: :
STYK1	73.1125	0.0139751	0.0654718	0.239806	1	18653	ENSG00000060140	STYK1	serine/threonine/tyrosine kinase 1 [Source:HGNC Symbol;Acc:HGNC:18889]	protein_coding	12	10618923	10674318	NO						: :
WNK1	13158.9	0.0457032	0.0531661	0.0549548	0.991414	59257	ENSG00000060237	WNK1	WNK lysine deficient protein kinase 1 [Source:HGNC Symbol;Acc:HGNC:14540]	protein_coding	12	752579	911452	NO						: :
CCAR1	6834.95	-0.0112316	0.0543599	0.459116	1	15111	ENSG00000060339	CCAR1	cell division cycle and apoptosis regulator 1 [Source:HGNC Symbol;Acc:HGNC:24236]	protein_coding	10	68721012	68792377	NO						: :
OGFR	1100.67	0.0031374	0.053024	0.831452	1	18566	ENSG00000060491	OGFR	opioid growth factor receptor [Source:HGNC Symbol;Acc:HGNC:15768]	protein_coding	20	62804835	62814000	NO						: :
GNA15	6.40283	0.000760265	0.073111	0.889767	1	24957	ENSG00000060558	GNA15	G protein subunit alpha 15 [Source:HGNC Symbol;Acc:HGNC:4383]	protein_coding	19	3136033	3163749	NO						: :
CREB3L3	3.22823	0.000605558	0.0786596	0.891639	1	62385	ENSG00000060566	CREB3L3	cAMP responsive element binding protein 3 like 3 [Source:HGNC Symbol;Acc:HGNC:18855]	protein_coding	19	4153631	4173054	NO						: :
PIGV	467.401	0.00229383	0.0576706	0.834584	1	67295	ENSG00000060642	PIGV	phosphatidylinositol glycan anchor biosynthesis class V [Source:HGNC Symbol;Acc:HGNC:26031]	protein_coding	1	26787054	26800659	NO						: :
PTPRU	2356.86	-0.00108645	0.0536284	0.938278	1	39376	ENSG00000060656	PTPRU	protein tyrosine phosphatase receptor type U [Source:HGNC Symbol;Acc:HGNC:9683]	protein_coding	1	29236516	29326813	NO						: :
SNRNP40	2768.97	-0.0118505	0.048856	0.546279	1	38423	ENSG00000060688	SNRNP40	small nuclear ribonucleoprotein U5 subunit 40 [Source:HGNC Symbol;Acc:HGNC:30857]	protein_coding	1	31259568	31296788	NO						: :
RIMBP2	38.1654	0.0126528	0.0752555	0.197002	1	62882	ENSG00000060709	RIMBP2	RIMS binding protein 2 [Source:HGNC Symbol;Acc:HGNC:30339]	protein_coding	12	130396133	130768228	NO						: :
COL11A1	1701.05	0.0119474	0.0606841	0.333688	1	49229	ENSG00000060718	COL11A1	collagen type XI alpha 1 chain [Source:HGNC Symbol;Acc:HGNC:2186]	protein_coding	1	102876467	103108872	NO						: :
QSER1	11361.6	0.00347813	0.0537108	0.805602	1	40384	ENSG00000060749	QSER1	glutamine and serine rich 1 [Source:HGNC Symbol;Acc:HGNC:26154]	protein_coding	11	32892811	32993316	NO						: :
MPC1	170.989	-0.000527416	0.0600815	0.955974	1	35717	ENSG00000060762	MPC1	mitochondrial pyruvate carrier 1 [Source:HGNC Symbol;Acc:HGNC:21606]	protein_coding	6	166364919	166383013	NO						: :
ACAA1	600.062	-0.00974033	0.0568143	0.46246	1	54326	ENSG00000060971	ACAA1	acetyl-CoA acyltransferase 1 [Source:HGNC Symbol;Acc:HGNC:82]	protein_coding	3	38103129	38137242	NO						: :
BCAT1	26829.8	-0.000323671	0.0531444	0.982165	1	18690	ENSG00000060982	BCAT1	branched chain amino acid transaminase 1 [Source:HGNC Symbol;Acc:HGNC:976]	protein_coding	12	24810024	24949101	NO						: :
HDAC7	2957.19	-0.0191938	0.0480325	0.364539	1	47287	ENSG00000061273	HDAC7	histone deacetylase 7 [Source:HGNC Symbol;Acc:HGNC:14067]	protein_coding	12	47782722	47833132	NO						: :
LZTS1	459.214	-0.00420994	0.0589183	0.692089	1	23053	ENSG00000061337	LZTS1	leucine zipper tumor suppressor 1 [Source:HGNC Symbol;Acc:HGNC:13861]	protein_coding	8	20246165	20303963	NO						: :
PRDM6	4.4912	0.00430624	0.0731768	0.502975	1	38809	ENSG00000061455	PRDM6	PR/SET domain 6 [Source:HGNC Symbol;Acc:HGNC:9350]	protein_coding	5	123089241	123194266	NO						: :
SPAG4	110.532	-0.00277072	0.0687582	0.690167	1	33086	ENSG00000061656	SPAG4	sperm associated antigen 4 [Source:HGNC Symbol;Acc:HGNC:11214]	protein_coding	20	35615829	35621094	NO						: :
NCKAP1	11690.3	0.0278372	0.0540373	0.158872	1	43126	ENSG00000061676	NCKAP1	NCK associated protein 1 [Source:HGNC Symbol;Acc:HGNC:7666]	protein_coding	2	182909115	183038858	NO						: :
MRPS35	1783.97	-0.0244402	0.0554595	0.182257	1	48297	ENSG00000061794	MRPS35	mitochondrial ribosomal protein S35 [Source:HGNC Symbol;Acc:HGNC:16635]	protein_coding	12	27710822	27756295	NO						: :
GUCY1B1	212.846	-0.00123206	0.0579339	0.908528	1	37221	ENSG00000061918	GUCY1B1	guanylate cyclase 1 soluble subunit beta 1 [Source:HGNC Symbol;Acc:HGNC:4687]	protein_coding	4	155758992	155807811	NO						: :
SFSWAP	2830.37	-0.00313562	0.0498847	0.861033	1	56271	ENSG00000061936	SFSWAP	splicing factor SWAP [Source:HGNC Symbol;Acc:HGNC:10790]	protein_coding	12	131711081	131799738	NO						: :
TNK2	1040.01	0.0136816	0.0497151	0.47587	1	63115	ENSG00000061938	TNK2	tyrosine kinase non receptor 2 [Source:HGNC Symbol;Acc:HGNC:19297]	protein_coding	3	195863364	195911945	NO						: :
MON2	2037.53	0.0541654	0.0727479	0.0214215	0.73343	32118	ENSG00000061987	MON2	MON2 homolog, regulator of endosome-to-Golgi trafficking [Source:HGNC Symbol;Acc:HGNC:29177]	protein_coding	12	62466817	62600476	NO						: :
CDH3	7026.44	0.00911271	0.0475182	0.656662	1	54916	ENSG00000062038	CDH3	cadherin 3 [Source:HGNC Symbol;Acc:HGNC:1762]	protein_coding	16	68636189	68727468	NO						: :
ARSF	0.812909	-0.00341762	0.105449	0.410802		25121	ENSG00000062096	ARSF	arylsulfatase F [Source:HGNC Symbol;Acc:HGNC:721]	protein_coding	X	3041471	3112727	NO						: :
GPBP1	5884.26	0.0132076	0.0489685	0.502929	1	29996	ENSG00000062194	GPBP1	GC-rich promoter binding protein 1 [Source:HGNC Symbol;Acc:HGNC:29520]	protein_coding	5	57173948	57264679	NO						: :
DGAT2	95.1127	0.0177412	0.0744764	0.13986	1	28163	ENSG00000062282	DGAT2	diacylglycerol O-acyltransferase 2 [Source:HGNC Symbol;Acc:HGNC:16940]	protein_coding	11	75759512	75801535	NO						: :
ZNF112	257.812	0.00823188	0.0573566	0.510628	1	56234	ENSG00000062370	ZNF112	zinc finger protein 112 [Source:HGNC Symbol;Acc:HGNC:12892]	protein_coding	19	44326555	44367217	NO						: :
CS	7198.05	-0.00683102	0.0417175	0.776299	1	58227	ENSG00000062485	CS	citrate synthase [Source:HGNC Symbol;Acc:HGNC:2422]	protein_coding	12	56271699	56300391	NO						: :
LTK	4.0096	-0.00228221	0.0782194	0.637022	1	47009	ENSG00000062524	LTK	leukocyte receptor tyrosine kinase [Source:HGNC Symbol;Acc:HGNC:6721]	protein_coding	15	41503637	41513887	NO						: :
MRPS24	954.713	-0.0373621	0.0584393	0.0745518	1	52372	ENSG00000062582	MRPS24	mitochondrial ribosomal protein S24 [Source:HGNC Symbol;Acc:HGNC:14510]	protein_coding	7	43866558	43869893	NO						: :
ELMO2	1047.52	-0.00780302	0.0481219	0.694813	1	8399	ENSG00000062598	ELMO2	engulfment and cell motility 2 [Source:HGNC Symbol;Acc:HGNC:17233]	protein_coding	20	46366050	46432985	NO						: :
WAPL	5006.93	0.0167809	0.0494923	0.397501	1	42244	ENSG00000062650	WAPL	WAPL cohesin release factor [Source:HGNC Symbol;Acc:HGNC:23293]	protein_coding	10	86435256	86521792	NO						: :
VMP1	2452.77	-0.00109694	0.0500236	0.950592	1	40953	ENSG00000062716	VMP1	vacuole membrane protein 1 [Source:HGNC Symbol;Acc:HGNC:29559]	protein_coding	17	59707192	59842255	NO						: :
APPBP2	1053.29	0.00396778	0.0478574	0.84211	1	63218	ENSG00000062725	APPBP2	amyloid beta precursor protein binding protein 2 [Source:HGNC Symbol;Acc:HGNC:622]	protein_coding	17	60443158	60526242	NO						: :
POLD1	2264.3	-0.0238234	0.0492493	0.259593	1	62669	ENSG00000062822	POLD1	DNA polymerase delta 1, catalytic subunit [Source:HGNC Symbol;Acc:HGNC:9175]	protein_coding	19	50384204	50418018	NO						: :
SEZ6	81.1274	0.0139921	0.0813301	0.148941	1	63842	ENSG00000063015	SEZ6	seizure related 6 homolog [Source:HGNC Symbol;Acc:HGNC:15955]	protein_coding	17	28954901	29006440	NO						: :
EIF4B	41700	0.000709314	0.0526727	0.962164	1	48808	ENSG00000063046	EIF4B	eukaryotic translation initiation factor 4B [Source:HGNC Symbol;Acc:HGNC:3285]	protein_coding	12	53006282	53042215	NO						: :
SLC6A16	31.8326	0.00284416	0.0688701	0.681968	1	40199	ENSG00000063127	SLC6A16	solute carrier family 6 member 16 [Source:HGNC Symbol;Acc:HGNC:13622]	protein_coding	19	49289638	49325215	NO						: :
BICRA	774.849	-0.036732	0.0620782	0.0677316	1	63854	ENSG00000063169	BICRA	BRD4 interacting chromatin remodeling complex associated protein [Source:HGNC Symbol;Acc:HGNC:4332]	protein_coding	19	47608196	47703277	NO						: :
SPHK2	572.562	-0.00305932	0.0610059	0.746047	1	51308	ENSG00000063176	SPHK2	sphingosine kinase 2 [Source:HGNC Symbol;Acc:HGNC:18859]	protein_coding	19	48619291	48630717	NO						: :
RPL18	14234.2	-0.0437749	0.0652996	0.0422411	0.914018	51263	ENSG00000063177	RPL18	ribosomal protein L18 [Source:HGNC Symbol;Acc:HGNC:10310]	protein_coding	19	48615328	48619184	NO						: :
CA11	983.276	-0.00406988	0.057851	0.715592	1	51454	ENSG00000063180	CA11	carbonic anhydrase 11 [Source:HGNC Symbol;Acc:HGNC:1370]	protein_coding	19	48637946	48646187	NO						: :
ISOC2	626.731	-0.0250056	0.0625535	0.128544	1	47493	ENSG00000063241	ISOC2	isochorismatase domain containing 2 [Source:HGNC Symbol;Acc:HGNC:26278]	protein_coding	19	55452985	55462343	NO						: :
U2AF2	6123.97	-0.022238	0.0657737	0.135278	1	47653	ENSG00000063244	U2AF2	U2 small nuclear RNA auxiliary factor 2 [Source:HGNC Symbol;Acc:HGNC:23156]	protein_coding	19	55654146	55674716	NO						: :
EPN1	3329.39	-0.040156	0.0625343	0.0554311	0.993989	47599	ENSG00000063245	EPN1	epsin 1 [Source:HGNC Symbol;Acc:HGNC:21604]	protein_coding	19	55675226	55709858	NO						: :
MED29	1243.41	-0.022416	0.0652036	0.136426	1	43710	ENSG00000063322	MED29	mediator complex subunit 29 [Source:HGNC Symbol;Acc:HGNC:23074]	protein_coding	19	39391303	39400641	NO						: :
AHRR	34.5707	0.00305156	0.0664948	0.689136	1	58961	ENSG00000063438	AHRR	aryl-hydrocarbon receptor repressor [Source:HGNC Symbol;Acc:HGNC:346]	protein_coding	5	321714	438291	NO						: :
GSC2	5.27954	-0.00339671	0.0752087	0.550523	1	23792	ENSG00000063515	GSC2	goosecoid homeobox 2 [Source:HGNC Symbol;Acc:HGNC:4613]	protein_coding	22	19146993	19150292	NO						: :
ZNF275	833.466	-0.000523229	0.0483494	0.978462	1	14256	ENSG00000063587	ZNF275	zinc finger protein 275 [Source:HGNC Symbol;Acc:HGNC:13069]	protein_coding	X	153334147	153360110	NO						: :
MTMR1	940.019	-0.00853405	0.0551123	0.541057	1	26127	ENSG00000063601	MTMR1	myotubularin related protein 1 [Source:HGNC Symbol;Acc:HGNC:7449]	protein_coding	X	150692971	150765108	NO						: :
GPC1	1021.43	-0.0206607	0.0567272	0.216738	1	45136	ENSG00000063660	GPC1	glypican 1 [Source:HGNC Symbol;Acc:HGNC:4449]	protein_coding	2	240435663	240468076	NO						: :
ADCK1	223.382	-0.00605777	0.0542708	0.666157	1	16849	ENSG00000063761	ADCK1	aarF domain containing kinase 1 [Source:HGNC Symbol;Acc:HGNC:19038]	protein_coding	14	77800109	77935014	NO						: :
HAGH	348.215	-0.0109187	0.0518524	0.520399	1	46059	ENSG00000063854	HAGH	hydroxyacylglutathione hydrolase [Source:HGNC Symbol;Acc:HGNC:4805]	protein_coding	16	1795620	1827157	NO						: :
RNF4	3625.98	0.00453508	0.0407244	0.852336	1	10074	ENSG00000063978	RNF4	ring finger protein 4 [Source:HGNC Symbol;Acc:HGNC:10067]	protein_coding	4	2462220	2625320	NO						: :
CASP8	139.421	0.00203627	0.0588975	0.842696	1	65854	ENSG00000064012	CASP8	caspase 8 [Source:HGNC Symbol;Acc:HGNC:1509]	protein_coding	2	201233443	201287711	NO						: :
LIMCH1	162.463	0.0358134	0.109836	0.0300213	0.833699	12684	ENSG00000064042	LIMCH1	LIM and calponin homology domains 1 [Source:HGNC Symbol;Acc:HGNC:29191]	protein_coding	4	41359607	41700044	NO						: :
INTS13	3789.08	0.000665159	0.0549986	0.95853	1	20110	ENSG00000064102	INTS13	integrator complex subunit 13 [Source:HGNC Symbol;Acc:HGNC:20174]	protein_coding	12	26905181	26938326	NO						: :
TM7SF3	2853.85	-0.013776	0.0593221	0.306649	1	29647	ENSG00000064115	TM7SF3	transmembrane 7 superfamily member 3 [Source:HGNC Symbol;Acc:HGNC:23049]	protein_coding	12	26971579	27014434	NO						: :
DLX3	9.66694	0.00852299	0.0873351	0.188722	1	45012	ENSG00000064195	DLX3	distal-less homeobox 3 [Source:HGNC Symbol;Acc:HGNC:2916]	protein_coding	17	49990005	49995224	NO						: :
SPA17	179.356	-0.00254473	0.053821	0.855152	1	40106	ENSG00000064199	SPA17	sperm autoantigenic protein 17 [Source:HGNC Symbol;Acc:HGNC:11210]	protein_coding	11	124673844	124697518	NO						: :
ST3GAL6	220.624	0.00261057	0.0536285	0.853352	1	65340	ENSG00000064225	ST3GAL6	ST3 beta-galactoside alpha-2,3-sialyltransferase 6 [Source:HGNC Symbol;Acc:HGNC:18080]	protein_coding	3	98732236	98821201	NO						: :
ATP2C2	93.9271	0.00953424	0.0566007	0.473854	1	47921	ENSG00000064270	ATP2C2	ATPase secretory pathway Ca2+ transporting 2 [Source:HGNC Symbol;Acc:HGNC:29103]	protein_coding	16	84368527	84464187	NO						: :
NGFR	1000.91	-0.00282243	0.0627667	0.746577	1	30077	ENSG00000064300	NGFR	nerve growth factor receptor [Source:HGNC Symbol;Acc:HGNC:7809]	protein_coding	17	49495293	49515008	NO						: :
CDON	1780.98	0.0266294	0.059967	0.129631	1	56771	ENSG00000064309	CDON	cell adhesion associated, oncogene regulated [Source:HGNC Symbol;Acc:HGNC:17104]	protein_coding	11	125955796	126063335	NO						: :
TAF2	1911.64	0.0135071	0.0463593	0.533861	1	55772	ENSG00000064313	TAF2	TATA-box binding protein associated factor 2 [Source:HGNC Symbol;Acc:HGNC:11536]	protein_coding	8	119730774	119832863	NO						: :
HIPK2	3339.85	0.00929217	0.0558714	0.496677	1	29174	ENSG00000064393	HIPK2	homeodomain interacting protein kinase 2 [Source:HGNC Symbol;Acc:HGNC:14402]	protein_coding	7	139561570	139777998	NO						: :
TNPO3	7538.71	0.000679944	0.0432615	0.976683	1	50679	ENSG00000064419	TNPO3	transportin 3 [Source:HGNC Symbol;Acc:HGNC:17103]	protein_coding	7	128954180	129055173	NO						: :
BORCS8.MEF2B	56.5524	-0.0250675	0.1128	0.0407483	0.900834	30388	ENSG00000064489	BORCS8.MEF2B	BORCS8-MEF2B readthrough [Source:HGNC Symbol;Acc:HGNC:39979]	protein_coding	19	19145569	19192158	NO						: :
RFXANK	423.699	-0.0144653	0.0625792	0.255959	1	29639	ENSG00000064490	RFXANK	regulatory factor X associated ankyrin containing protein [Source:HGNC Symbol;Acc:HGNC:9987]	protein_coding	19	19192229	19201869	NO						: :
TMEM161A	473.01	-0.0153849	0.0540958	0.349639	1	31404	ENSG00000064545	TMEM161A	transmembrane protein 161A [Source:HGNC Symbol;Acc:HGNC:26020]	protein_coding	19	19119169	19138513	NO						: :
LPAR2	742.98	-0.0176776	0.0537026	0.306543	1	33959	ENSG00000064547	LPAR2	lysophosphatidic acid receptor 2 [Source:HGNC Symbol;Acc:HGNC:3168]	protein_coding	19	19623655	19628930	NO						: :
CTSA	892.107	-0.0147664	0.0563681	0.326363	1	21697	ENSG00000064601	CTSA	cathepsin A [Source:HGNC Symbol;Acc:HGNC:9251]	protein_coding	20	45890144	45898949	NO						: :
SUGP2	7809.65	0.0165641	0.0583343	0.26286	1	32066	ENSG00000064607	SUGP2	SURP and G-patch domain containing 2 [Source:HGNC Symbol;Acc:HGNC:18641]	protein_coding	19	18990888	19034023	NO						: :
SLC12A2	832.056	-0.00468126	0.0571452	0.689426	1	39309	ENSG00000064651	SLC12A2	solute carrier family 12 member 2 [Source:HGNC Symbol;Acc:HGNC:10911]	protein_coding	5	128083766	128189677	NO						: :
SNX24	500.967	-0.00348156	0.053503	0.807956	1	36509	ENSG00000064652	SNX24	sorting nexin 24 [Source:HGNC Symbol;Acc:HGNC:21533]	protein_coding	5	122843439	123029354	NO						: :
EYA2	73.2094	0.0395299	0.120841	0.0231421	0.754798	8326	ENSG00000064655	EYA2	EYA transcriptional coactivator and phosphatase 2 [Source:HGNC Symbol;Acc:HGNC:3520]	protein_coding	20	46894624	47188844	NO						: :
CNN2	13449.9	-0.12643	0.112629	0.00101635	0.127728	23847	ENSG00000064666	CNN2	calponin 2 [Source:HGNC Symbol;Acc:HGNC:2156]	protein_coding	19	1026586	1039068	NO						: :
ABCA7	502.264	0.0130378	0.0612745	0.299615	1	23634	ENSG00000064687	ABCA7	ATP binding cassette subfamily A member 7 [Source:HGNC Symbol;Acc:HGNC:37]	protein_coding	19	1039997	1065572	NO						: :
SNCAIP	256.596	0.0354705	0.0779076	0.0479432	0.942402	50241	ENSG00000064692	SNCAIP	synuclein alpha interacting protein [Source:HGNC Symbol;Acc:HGNC:11139]	protein_coding	5	122311354	122464219	NO						: :
DDX20	1668.61	-0.00313348	0.0530704	0.831155	1	65954	ENSG00000064703	DDX20	DEAD-box helicase 20 [Source:HGNC Symbol;Acc:HGNC:2743]	protein_coding	1	111754832	111775602	NO						: :
BTBD1	1883.51	-0.0219727	0.0465211	0.326552	1	33874	ENSG00000064726	BTBD1	BTB domain containing 1 [Source:HGNC Symbol;Acc:HGNC:1120]	protein_coding	15	83016423	83067252	NO						: :
FAR2	890.68	0.0031121	0.0492034	0.867098	1	63118	ENSG00000064763	FAR2	fatty acyl-CoA reductase 2 [Source:HGNC Symbol;Acc:HGNC:25531]	protein_coding	12	29149016	29341121	NO						: :
BCAS1	1.90716	0.000937632	0.0752506	0.852495		32901	ENSG00000064787	BCAS1	brain enriched myelin associated protein 1 [Source:HGNC Symbol;Acc:HGNC:974]	protein_coding	20	53936777	54070594	NO						: :
SBNO2	984.046	-0.0113717	0.0555037	0.432383	1	23722	ENSG00000064932	SBNO2	strawberry notch homolog 2 [Source:HGNC Symbol;Acc:HGNC:29158]	protein_coding	19	1107637	1174268	NO						: :
PMS1	2307.93	0.0136187	0.0467769	0.525038	1	65816	ENSG00000064933	PMS1	PMS1 homolog 1, mismatch repair system component [Source:HGNC Symbol;Acc:HGNC:9121]	protein_coding	2	189784085	189877629	NO						: :
HMG20B	1912.94	-0.0135662	0.0538738	0.39953	1	60216	ENSG00000064961	HMG20B	high mobility group 20B [Source:HGNC Symbol;Acc:HGNC:5002]	protein_coding	19	3572777	3579088	NO						: :
CALCRL	71.7612	0.0038472	0.0586597	0.718796	1	44720	ENSG00000064989	CALCRL	calcitonin receptor like receptor [Source:HGNC Symbol;Acc:HGNC:16709]	protein_coding	2	187341964	187448460	NO						: :
TAF11	1854.08	-0.00810464	0.0465857	0.702129	1	57032	ENSG00000064995	TAF11	TATA-box binding protein associated factor 11 [Source:HGNC Symbol;Acc:HGNC:11544]	protein_coding	6	34877462	34889192	NO						: :
ANKS1A	2747.14	-0.00129862	0.0466174	0.95058	1	20396	ENSG00000064999	ANKS1A	ankyrin repeat and sterile alpha motif domain containing 1A [Source:HGNC Symbol;Acc:HGNC:20961]	protein_coding	6	34889255	35091406	NO						: :
AP3D1	8000.32	-0.0108112	0.0449951	0.630235	1	45841	ENSG00000065000	AP3D1	adaptor related protein complex 3 subunit delta 1 [Source:HGNC Symbol;Acc:HGNC:568]	protein_coding	19	2100988	2164468	NO						: :
ZNF76	669.032	-0.0215094	0.0534787	0.242446	1	45485	ENSG00000065029	ZNF76	zinc finger protein 76 [Source:HGNC Symbol;Acc:HGNC:13149]	protein_coding	6	35258909	35295985	NO						: :
SLC9A3R2	290.634	0.00720181	0.056508	0.570994	1	60592	ENSG00000065054	SLC9A3R2	SLC9A3 regulator 2 [Source:HGNC Symbol;Acc:HGNC:11076]	protein_coding	16	2025356	2039026	NO						: :
NTHL1	665.058	-0.0332895	0.0598861	0.0887702	1	60645	ENSG00000065057	NTHL1	nth like DNA glycosylase 1 [Source:HGNC Symbol;Acc:HGNC:8028]	protein_coding	16	2039815	2047866	NO						: :
UHRF1BP1	2220.14	0.0326228	0.057127	0.103296	1	56188	ENSG00000065060	UHRF1BP1	UHRF1 binding protein 1 [Source:HGNC Symbol;Acc:HGNC:21216]	protein_coding	6	34792083	34877514	NO						: :
GNAI3	4067.11	-0.0126925	0.0500182	0.499554	1	65707	ENSG00000065135	GNAI3	G protein subunit alpha i3 [Source:HGNC Symbol;Acc:HGNC:4387]	protein_coding	1	109548615	109600195	NO						: :
IPO5	25239.3	0.0125636	0.0440369	0.5866	1	12039	ENSG00000065150	IPO5	importin 5 [Source:HGNC Symbol;Acc:HGNC:6402]	protein_coding	13	97953658	98024296	NO						: :
OAT	3350.06	0.00258368	0.0551274	0.840201	1	20645	ENSG00000065154	OAT	ornithine aminotransferase [Source:HGNC Symbol;Acc:HGNC:8091]	protein_coding	10	124397303	124418976	NO						: :
WDR3	3307.53	0.00217841	0.0496758	0.904136	1	50756	ENSG00000065183	WDR3	WD repeat domain 3 [Source:HGNC Symbol;Acc:HGNC:12755]	protein_coding	1	117929720	117966543	NO						: :
PKN2	2591.26	0.0178864	0.0480917	0.393465	1	46314	ENSG00000065243	PKN2	protein kinase N2 [Source:HGNC Symbol;Acc:HGNC:9406]	protein_coding	1	88684222	88836255	NO						: :
WDR18	1154.04	-0.13543	0.128372	0.000943481	0.122016	46397	ENSG00000065268	WDR18	WD repeat domain 18 [Source:HGNC Symbol;Acc:HGNC:17956]	protein_coding	19	984332	998438	NO						: :
TRAM2	1853.46	-0.00372637	0.0555508	0.767935	1	16196	ENSG00000065308	TRAM2	translocation associated membrane protein 2 [Source:HGNC Symbol;Acc:HGNC:16855]	protein_coding	6	52497408	52577060	NO						: :
NTN1	254.845	0.0361576	0.12347	0.0248158	0.777212	47607	ENSG00000065320	NTN1	netrin 1 [Source:HGNC Symbol;Acc:HGNC:8029]	protein_coding	17	9021510	9244000	NO						: :
MCM10	2348.37	-0.00218304	0.0526106	0.884848	1	40931	ENSG00000065328	MCM10	minichromosome maintenance 10 replication initiation factor [Source:HGNC Symbol;Acc:HGNC:18043]	protein_coding	10	13161558	13211110	NO						: :
DGKA	522.377	0.0113325	0.0665001	0.28706	1	46254	ENSG00000065357	DGKA	diacylglycerol kinase alpha [Source:HGNC Symbol;Acc:HGNC:2849]	protein_coding	12	55927319	55954027	NO						: :
ERBB3	3203.32	-0.000927723	0.0532084	0.948732	1	60290	ENSG00000065361	ERBB3	erb-b2 receptor tyrosine kinase 3 [Source:HGNC Symbol;Acc:HGNC:3431]	protein_coding	12	56076799	56103505	NO						: :
ROPN1	3.71402	0.00138401	0.0717368	0.814481	1	65378	ENSG00000065371	ROPN1	rhophilin associated tail protein 1 [Source:HGNC Symbol;Acc:HGNC:17692]	protein_coding	3	123968521	123992178	NO						: :
ANKRD44	25.7002	0.00677897	0.0690077	0.413551	1	44820	ENSG00000065413	ANKRD44	ankyrin repeat domain 44 [Source:HGNC Symbol;Acc:HGNC:25259]	protein_coding	2	196967017	197311173	NO						: :
KARS1	8212.95	-0.023338	0.0467173	0.298326	1	44477	ENSG00000065427	KARS1	lysyl-tRNA synthetase 1 [Source:HGNC Symbol;Acc:HGNC:6215]	protein_coding	16	75627474	75648643	NO						: :
ADAT1	911.053	0.00529106	0.0557543	0.678383	1	55502	ENSG00000065457	ADAT1	adenosine deaminase tRNA specific 1 [Source:HGNC Symbol;Acc:HGNC:228]	protein_coding	16	75596868	75623300	NO						: :
PDIA5	877.677	0.00156092	0.0548322	0.904229	1	43031	ENSG00000065485	PDIA5	protein disulfide isomerase family A member 5 [Source:HGNC Symbol;Acc:HGNC:24811]	protein_coding	3	123067025	123225227	NO						: :
TBC1D22B	989.57	-0.00758	0.0471996	0.713782	1	16400	ENSG00000065491	TBC1D22B	TBC1 domain family member 22B [Source:HGNC Symbol;Acc:HGNC:21602]	protein_coding	6	37257772	37332970	NO						: :
NDUFB4	3125.48	-0.0147594	0.0548094	0.35211	1	43725	ENSG00000065518	NDUFB4	NADH:ubiquinone oxidoreductase subunit B4 [Source:HGNC Symbol;Acc:HGNC:7699]	protein_coding	3	120596328	120602507	NO						: :
SPEN	5695.54	0.0856228	0.102527	0.00459968	0.354032	35908	ENSG00000065526	SPEN	spen family transcriptional repressor [Source:HGNC Symbol;Acc:HGNC:17575]	protein_coding	1	15836095	15940456	NO						: :
MYLK	1433.17	0.0755991	0.0800472	0.00706558	0.43669	64268	ENSG00000065534	MYLK	myosin light chain kinase [Source:HGNC Symbol;Acc:HGNC:7590]	protein_coding	3	123610049	123884332	NO						: :
ZC3H15	3996.18	-0.0181634	0.0542399	0.288893	1	40217	ENSG00000065548	ZC3H15	zinc finger CCCH-type containing 15 [Source:HGNC Symbol;Acc:HGNC:29528]	protein_coding	2	186486253	186509361	NO						: :
MAP2K4	1810.99	-0.00843041	0.0530585	0.586601	1	48330	ENSG00000065559	MAP2K4	mitogen-activated protein kinase kinase 4 [Source:HGNC Symbol;Acc:HGNC:6844]	protein_coding	17	12020829	12143830	NO						: :
PACC1	506.934	-0.0186624	0.0553157	0.264644	1	63576	ENSG00000065600	PACC1	proton activated chloride channel 1 [Source:HGNC Symbol;Acc:HGNC:25593]	protein_coding	1	212363928	212414901	NO						: :
SNAP91	32.9362	-0.00419791	0.0629579	0.640647	1	57720	ENSG00000065609	SNAP91	synaptosome associated protein 91 [Source:HGNC Symbol;Acc:HGNC:14986]	protein_coding	6	83552880	83709691	NO						: :
SLK	2694.77	0.155791	0.114375	0.000341125	0.061691	17896	ENSG00000065613	SLK	STE20 like kinase [Source:HGNC Symbol;Acc:HGNC:11088]	protein_coding	10	103967140	104029233	NO						: :
CYB5R4	540.195	0.0103755	0.0532381	0.510637	1	17490	ENSG00000065615	CYB5R4	cytochrome b5 reductase 4 [Source:HGNC Symbol;Acc:HGNC:20147]	protein_coding	6	83859656	83967423	NO						: :
COL17A1	24.9561	0.000492206	0.0691522	0.939423	1	19026	ENSG00000065618	COL17A1	collagen type XVII alpha 1 chain [Source:HGNC Symbol;Acc:HGNC:2194]	protein_coding	10	104031286	104085880	NO						: :
GSTO2	510.105	0.00506313	0.0645274	0.563415	1	24860	ENSG00000065621	GSTO2	glutathione S-transferase omega 2 [Source:HGNC Symbol;Acc:HGNC:23064]	protein_coding	10	104268873	104304950	NO						: :
SEC61A2	733.867	-0.0186964	0.0500148	0.344955	1	11407	ENSG00000065665	SEC61A2	SEC61 translocon subunit alpha 2 [Source:HGNC Symbol;Acc:HGNC:17702]	protein_coding	10	12129637	12169961	NO						: :
PRKCQ	527.398	0.00279091	0.0503149	0.87297	1	51158	ENSG00000065675	PRKCQ	protein kinase C theta [Source:HGNC Symbol;Acc:HGNC:9410]	protein_coding	10	6427143	6580301	NO						: :
TLE2	234.599	0.0108267	0.0645313	0.319491	1	26592	ENSG00000065717	TLE2	TLE family member 2, transcriptional corepressor [Source:HGNC Symbol;Acc:HGNC:11838]	protein_coding	19	2997639	3047635	NO						: :
ASB1	1607.1	-0.00656792	0.0477564	0.744236	1	46654	ENSG00000065802	ASB1	ankyrin repeat and SOCS box containing 1 [Source:HGNC Symbol;Acc:HGNC:16011]	protein_coding	2	238426742	238452250	NO						: :
FAM107B	1240.69	-0.00503311	0.0536049	0.727289	1	44454	ENSG00000065809	FAM107B	family with sequence similarity 107 member B [Source:HGNC Symbol;Acc:HGNC:23726]	protein_coding	10	14518557	14774897	NO						: :
ME1	338.718	-0.00778784	0.0624629	0.449557	1	17518	ENSG00000065833	ME1	malic enzyme 1 [Source:HGNC Symbol;Acc:HGNC:6983]	protein_coding	6	83210402	83431051	NO						: :
TBC1D1	4722.62	0.0111172	0.055283	0.44468	1	52594	ENSG00000065882	TBC1D1	TBC1 domain family member 1 [Source:HGNC Symbol;Acc:HGNC:11578]	protein_coding	4	37891084	38139175	NO						: :
CDK13	2865.78	0.00490699	0.0487032	0.797968	1	54531	ENSG00000065883	CDK13	cyclin dependent kinase 13 [Source:HGNC Symbol;Acc:HGNC:1733]	protein_coding	7	39950121	40099580	NO						: :
MTHFD2	7365.25	-0.0197684	0.0490049	0.33787	1	60400	ENSG00000065911	MTHFD2	methylenetetrahydrofolate dehydrogenase (NADP+ dependent) 2, methenyltetrahydrofolate cyclohydrolase [Source:HGNC Symbol;Acc:HGNC:7434]	protein_coding	2	74186172	74217565	NO						: :
SLC9A7	2629.96	0.00393426	0.0522512	0.800484	1	9353	ENSG00000065923	SLC9A7	solute carrier family 9 member A7 [Source:HGNC Symbol;Acc:HGNC:17123]	protein_coding	X	46599251	46759118	NO						: :
FOXJ2	913.132	0.00876152	0.0565959	0.503255	1	16889	ENSG00000065970	FOXJ2	forkhead box J2 [Source:HGNC Symbol;Acc:HGNC:24818]	protein_coding	12	8032716	8055517	NO						: :
YBX1	38617.6	-0.0388195	0.0410567	0.127198	1	64763	ENSG00000065978	YBX1	Y-box binding protein 1 [Source:HGNC Symbol;Acc:HGNC:8014]	protein_coding	1	42682418	42703805	NO						: :
PDE4A	255.247	0.000245248	0.0610599	0.978526	1	27222	ENSG00000065989	PDE4A	phosphodiesterase 4A [Source:HGNC Symbol;Acc:HGNC:8780]	protein_coding	19	10416773	10469630	NO						: :
PPP2R5A	1822.18	-0.00497456	0.0516118	0.760266	1	57392	ENSG00000066027	PPP2R5A	protein phosphatase 2 regulatory subunit B'alpha [Source:HGNC Symbol;Acc:HGNC:9309]	protein_coding	1	212285410	212361853	NO						: :
CTNNA2	414.863	0.00219919	0.0578904	0.839252	1	62276	ENSG00000066032	CTNNA2	catenin alpha 2 [Source:HGNC Symbol;Acc:HGNC:2510]	protein_coding	2	79185231	80648861	NO						: :
ELAVL1	5296.2	-0.0208901	0.0521231	0.270604	1	63920	ENSG00000066044	ELAVL1	ELAV like RNA binding protein 1 [Source:HGNC Symbol;Acc:HGNC:3312]	protein_coding	19	7958573	8005659	NO						: :
TIE1	113.748	-0.01228	0.061777	0.311893	1	41638	ENSG00000066056	TIE1	tyrosine kinase with immunoglobulin like and EGF like domains 1 [Source:HGNC Symbol;Acc:HGNC:11809]	protein_coding	1	43300982	43323108	NO						: :
DIP2B	3575.06	0.0725749	0.054839	0.00877	0.493073	25945	ENSG00000066084	DIP2B	disco interacting protein 2 homolog B [Source:HGNC Symbol;Acc:HGNC:29284]	protein_coding	12	50504985	50748657	NO						: :
SMARCD1	5817.52	-0.0114965	0.0488336	0.557888	1	23216	ENSG00000066117	SMARCD1	SWI/SNF related, matrix associated, actin dependent regulator of chromatin, subfamily d, member 1 [Source:HGNC Symbol;Acc:HGNC:11106]	protein_coding	12	50085200	50100707	NO						: :
KDM4A	4671.72	-0.00674739	0.0521283	0.673853	1	45092	ENSG00000066135	KDM4A	lysine demethylase 4A [Source:HGNC Symbol;Acc:HGNC:22978]	protein_coding	1	43650149	43705518	NO						: :
NFYC	1270.04	-0.0298356	0.0590746	0.111704	1	67774	ENSG00000066136	NFYC	nuclear transcription factor Y subunit gamma [Source:HGNC Symbol;Acc:HGNC:7806]	protein_coding	1	40691648	40771603	NO						: :
ZMYND12	15.3238	-0.00367807	0.0718046	0.570907	1	46445	ENSG00000066185	ZMYND12	zinc finger MYND-type containing 12 [Source:HGNC Symbol;Acc:HGNC:21192]	protein_coding	1	42430329	42456253	NO						: :
SLC9A3	91.7376	0.00673126	0.0575716	0.573867	1	47673	ENSG00000066230	SLC9A3	solute carrier family 9 member A3 [Source:HGNC Symbol;Acc:HGNC:11073]	protein_coding	5	470456	524449	NO						: :
NGEF	95.8751	-0.000614183	0.0583784	0.953052	1	60255	ENSG00000066248	NGEF	neuronal guanine nucleotide exchange factor [Source:HGNC Symbol;Acc:HGNC:7807]	protein_coding	2	232878701	233013256	NO						: :
ASPM	8362.26	0.117435	0.107387	0.00133542	0.154714	65843	ENSG00000066279	ASPM	assembly factor for spindle microtubules [Source:HGNC Symbol;Acc:HGNC:19048]	protein_coding	1	197084121	197146694	NO						: :
ELOVL1	432.456	0.0105563	0.0558846	0.451573	1	65836	ENSG00000066322	ELOVL1	ELOVL fatty acid elongase 1 [Source:HGNC Symbol;Acc:HGNC:14418]	protein_coding	1	43363398	43368074	NO						: :
SPI1	2.90375	0.000634796	0.0788818	0.88578		43761	ENSG00000066336	SPI1	Spi-1 proto-oncogene [Source:HGNC Symbol;Acc:HGNC:11241]	protein_coding	11	47354860	47378547	NO						: :
POLR1H	479.663	-0.027464	0.0555125	0.151129	1	44008	ENSG00000066379	POLR1H	RNA polymerase I subunit H [Source:HGNC Symbol;Acc:HGNC:13182]	protein_coding	6	30058899	30064909	NO						: :
MPPED2	162.805	-0.00132879	0.0649942	0.864009	1	45759	ENSG00000066382	MPPED2	metallophosphoesterase domain containing 2 [Source:HGNC Symbol;Acc:HGNC:1180]	protein_coding	11	30384493	30586872	NO						: :
ZBTB11	1282.14	0.0353023	0.052444	0.108321	1	65172	ENSG00000066422	ZBTB11	zinc finger and BTB domain containing 11 [Source:HGNC Symbol;Acc:HGNC:16740]	protein_coding	3	101648889	101677135	NO						: :
ATXN3	1450.41	0.000920034	0.0526054	0.951172	1	45314	ENSG00000066427	ATXN3	ataxin 3 [Source:HGNC Symbol;Acc:HGNC:7106]	protein_coding	14	92044496	92106621	NO						: :
GOLGA5	1558.36	0.00383379	0.0512435	0.817008	1	12689	ENSG00000066455	GOLGA5	golgin A5 [Source:HGNC Symbol;Acc:HGNC:4428]	protein_coding	14	92794305	92839947	NO						: :
FGFR2	4082.52	0.0154437	0.0618894	0.244651	1	46285	ENSG00000066468	FGFR2	fibroblast growth factor receptor 2 [Source:HGNC Symbol;Acc:HGNC:3689]	protein_coding	10	121478332	121598458	NO						: :
LRRC40	1854.88	0.00414244	0.0452379	0.851075	1	59755	ENSG00000066557	LRRC40	leucine rich repeat containing 40 [Source:HGNC Symbol;Acc:HGNC:26004]	protein_coding	1	70144805	70205579	NO						: :
ISOC1	1222.86	-0.0254405	0.0555335	0.17076	1	57859	ENSG00000066583	ISOC1	isochorismatase domain containing 1 [Source:HGNC Symbol;Acc:HGNC:24254]	protein_coding	5	129094749	129114028	NO						: :
EML1	846.427	0.0130254	0.0595482	0.321241	1	17968	ENSG00000066629	EML1	EMAP like 1 [Source:HGNC Symbol;Acc:HGNC:3330]	protein_coding	14	99737693	99942060	NO						: :
TRMT11	1007.54	0.00459124	0.0518977	0.773893	1	20954	ENSG00000066651	TRMT11	tRNA methyltransferase 11 homolog [Source:HGNC Symbol;Acc:HGNC:21080]	protein_coding	6	125986479	126203817	NO						: :
THUMPD1	3874.87	-0.00263117	0.0453911	0.904492	1	55842	ENSG00000066654	THUMPD1	THUMP domain containing 1 [Source:HGNC Symbol;Acc:HGNC:23807]	protein_coding	16	20702816	20742084	NO						: :
MSANTD3	835.132	-0.00903002	0.0543512	0.536925	1	28576	ENSG00000066697	MSANTD3	Myb/SANT DNA binding domain containing 3 [Source:HGNC Symbol;Acc:HGNC:23370]	protein_coding	9	100427143	100451734	NO						: :
KIF26A	1539.56	-0.00159934	0.0588578	0.875821	1	37524	ENSG00000066735	KIF26A	kinesin family member 26A [Source:HGNC Symbol;Acc:HGNC:20226]	protein_coding	14	104138587	104180894	NO						: :
ATG2B	1788.85	0.0911247	0.0957745	0.00357647	0.305981	12290	ENSG00000066739	ATG2B	autophagy related 2B [Source:HGNC Symbol;Acc:HGNC:20187]	protein_coding	14	96279195	96363341	NO						: :
ARFGEF1	9533.09	0.129707	0.0811295	0.000361706	0.0643663	46041	ENSG00000066777	ARFGEF1	ADP ribosylation factor guanine nucleotide exchange factor 1 [Source:HGNC Symbol;Acc:HGNC:15772]	protein_coding	8	67173511	67343781	NO						: :
ZFAT	368.846	0.0049964	0.0501851	0.778031	1	41321	ENSG00000066827	ZFAT	zinc finger and AT-hook domain containing [Source:HGNC Symbol;Acc:HGNC:19899]	protein_coding	8	134477788	134713049	NO						: :
MTFR1	1316.53	-0.00109038	0.0540078	0.936459	1	40049	ENSG00000066855	MTFR1	mitochondrial fission regulator 1 [Source:HGNC Symbol;Acc:HGNC:29510]	protein_coding	8	65644734	65771261	NO						: :
STAG3	396.924	0.0028764	0.0590117	0.780516	1	47398	ENSG00000066923	STAG3	stromal antigen 3 [Source:HGNC Symbol;Acc:HGNC:11356]	protein_coding	7	100177563	100221488	NO						: :
FECH	812.882	0.002529	0.0524172	0.868611	1	18304	ENSG00000066926	FECH	ferrochelatase [Source:HGNC Symbol;Acc:HGNC:3647]	protein_coding	18	57544377	57586732	NO						: :
MYO9A	2112.68	0.0347384	0.0692578	0.0605771	1	24511	ENSG00000066933	MYO9A	myosin IXA [Source:HGNC Symbol;Acc:HGNC:7608]	protein_coding	15	71822291	72118577	NO						: :
DDX3Y	3509.57	-14.5833	1.1749	2.54078460577633e-36	2.82586063854443e-32	4241	ENSG00000067048	DDX3Y	DEAD-box helicase 3 Y-linked [Source:HGNC Symbol;Acc:HGNC:2699]	protein_coding	Y	12904108	12920478	YES				A MSY gene and a member of the DEAD (Asp-Glu-Ala-Asp)-box RNA helicase family, involved in ATP binding, hydrolysis, RNA binding, and in the formation of intramolecular interactions; upregulation could be associated with Parkinsonís disease and schizophrenia	DOI:†10.1186/s13578-020-00452-w	: :A MSY gene and a member of the DEAD (Asp-Glu-Ala-Asp)-box RNA helicase family, involved in ATP binding, hydrolysis, RNA binding, and in the formation of intramolecular interactions; upregulation could be associated with Parkinsonís disease and schizophrenia
PFKP	4108.44	-0.00332241	0.0550167	0.798131	1	39165	ENSG00000067057	PFKP	phosphofructokinase, platelet [Source:HGNC Symbol;Acc:HGNC:8878]	protein_coding	10	3066333	3137718	NO						: :
IDI1	3040.2	0.00154981	0.0567819	0.892624	1	44635	ENSG00000067064	IDI1	isopentenyl-diphosphate delta isomerase 1 [Source:HGNC Symbol;Acc:HGNC:5387]	protein_coding	10	1039152	1049119	NO						: :
SP100	8.41075	-0.00655343	0.0700702	0.411415	1	46448	ENSG00000067066	SP100	SP100 nuclear antigen [Source:HGNC Symbol;Acc:HGNC:11206]	protein_coding	2	230415942	230545606	NO						: :
KLF6	1411.44	0.00842271	0.0558732	0.530594	1	11335	ENSG00000067082	KLF6	Kruppel like factor 6 [Source:HGNC Symbol;Acc:HGNC:2235]	protein_coding	10	3775996	3785281	NO						: :
PLPP1	656.717	-0.0105035	0.0505348	0.56028	1	32095	ENSG00000067113	PLPP1	phospholipid phosphatase 1 [Source:HGNC Symbol;Acc:HGNC:9228]	protein_coding	5	55424854	55534969	NO						: :
NEO1	4168.55	0.00181549	0.0479878	0.926722	1	21445	ENSG00000067141	NEO1	neogenin 1 [Source:HGNC Symbol;Acc:HGNC:7754]	protein_coding	15	73051710	73305205	NO						: :
TRAM1	3498.08	-0.0160976	0.0537583	0.339111	1	38731	ENSG00000067167	TRAM1	translocation associated membrane protein 1 [Source:HGNC Symbol;Acc:HGNC:20568]	protein_coding	8	70573218	70608416	NO						: :
PHKA1	679.798	0.0973671	0.127051	0.00327477	0.28847	12179	ENSG00000067177	PHKA1	phosphorylase kinase regulatory subunit alpha 1 [Source:HGNC Symbol;Acc:HGNC:8925]	protein_coding	X	72578814	72714319	NO						: :
TNFRSF1A	995.758	-0.0293249	0.0619077	0.102669	1	48482	ENSG00000067182	TNFRSF1A	TNF receptor superfamily member 1A [Source:HGNC Symbol;Acc:HGNC:11916]	protein_coding	12	6328757	6342114	NO						: :
CACNB1	251.897	-0.00625365	0.0561264	0.62289	1	54898	ENSG00000067191	CACNB1	calcium voltage-gated channel auxiliary subunit beta 1 [Source:HGNC Symbol;Acc:HGNC:1401]	protein_coding	17	39173453	39197703	NO						: :
EVI5	609.045	0.0213125	0.0635774	0.154817	1	67167	ENSG00000067208	EVI5	ecotropic viral integration site 5 [Source:HGNC Symbol;Acc:HGNC:3501]	protein_coding	1	92508696	92792404	NO						: :
STOML1	74.5985	-0.00420814	0.0627664	0.642307	1	23673	ENSG00000067221	STOML1	stomatin like 1 [Source:HGNC Symbol;Acc:HGNC:14560]	protein_coding	15	73978926	73994622	NO						: :
PKM	51751.2	0.00136837	0.0555092	0.912172	1	55804	ENSG00000067225	PKM	pyruvate kinase M1/2 [Source:HGNC Symbol;Acc:HGNC:9021]	protein_coding	15	72199029	72231819	NO						: :
DHX29	2393.53	0.000610084	0.0537641	0.964964	1	60140	ENSG00000067248	DHX29	DExH-box helicase 29 [Source:HGNC Symbol;Acc:HGNC:15815]	protein_coding	5	55256055	55307694	NO						: :
DNTTIP2	3738.34	-0.00841391	0.0526194	0.596024	1	45880	ENSG00000067334	DNTTIP2	deoxynucleotidyltransferase terminal interacting protein 2 [Source:HGNC Symbol;Acc:HGNC:24013]	protein_coding	1	93866284	93879918	NO						: :
METTL22	880.331	0.00834976	0.0547392	0.555946	1	27171	ENSG00000067365	METTL22	methyltransferase 22, Kin17 lysine [Source:HGNC Symbol;Acc:HGNC:28368]	protein_coding	16	8621683	8649654	NO						: :
TP53BP1	5716.2	-0.0100035	0.0598307	0.403356	1	35758	ENSG00000067369	TP53BP1	tumor protein p53 binding protein 1 [Source:HGNC Symbol;Acc:HGNC:11999]	protein_coding	15	43403061	43510728	NO						: :
TRO	1955.05	-0.00401583	0.0495089	0.82663	1	35896	ENSG00000067445	TRO	trophinin [Source:HGNC Symbol;Acc:HGNC:12326]	protein_coding	X	54920462	54931431	NO						: :
RRP15	2133	-0.00470558	0.0562737	0.701602	1	56089	ENSG00000067533	RRP15	ribosomal RNA processing 15 homolog [Source:HGNC Symbol;Acc:HGNC:24255]	protein_coding	1	218285293	218337983	NO						: :
RHOA	15424.5	-0.0118351	0.0433117	0.61383	1	60739	ENSG00000067560	RHOA	ras homolog family member A [Source:HGNC Symbol;Acc:HGNC:667]	protein_coding	3	49359139	49412998	NO						: :
DHX8	2500.76	0.0123377	0.0490522	0.527751	1	23752	ENSG00000067596	DHX8	DEAH-box helicase 8 [Source:HGNC Symbol;Acc:HGNC:2749]	protein_coding	17	43483865	43610338	NO						: :
PMS2P4	78.7988	0.0115862	0.0566162	0.405444	1	56752	ENSG00000067601	PMS2P4	PMS1 homolog 2, mismatch repair system component pseudogene 4 [Source:HGNC Symbol;Acc:HGNC:9129]	transcribed_unprocessed_pseudogene	7	67139961	67302485	NO						: :
PRKCZ	1185.14	-0.00646244	0.0487023	0.737315	1	67708	ENSG00000067606	PRKCZ	protein kinase C zeta [Source:HGNC Symbol;Acc:HGNC:9412]	protein_coding	1	2050411	2185395	NO						: :
ZFY	158.583	-10.4978	1.19758	6.45014189137496e-19	1.10366889409034e-15	4230	ENSG00000067646	ZFY	zinc finger protein Y-linked [Source:HGNC Symbol;Acc:HGNC:12870]	protein_coding	Y	2935281	2982506	YES				A MSY gene encoding a zinc finger transcription factor, likely involved in regulation of male germ cell differentiation	DOI:†10.1186/s13578-020-00452-w	: :A MSY gene encoding a zinc finger transcription factor, likely involved in regulation of male germ cell differentiation
IARS2	5307.32	0.00578493	0.0510118	0.733313	1	67552	ENSG00000067704	IARS2	isoleucyl-tRNA synthetase 2, mitochondrial [Source:HGNC Symbol;Acc:HGNC:29685]	protein_coding	1	220094132	220148041	NO						: :
SYT1	2216.36	0.0152375	0.0555059	0.329381	1	24903	ENSG00000067715	SYT1	synaptotagmin 1 [Source:HGNC Symbol;Acc:HGNC:11509]	protein_coding	12	78863993	79452008	NO						: :
NAV3	140.946	0.0085342	0.0620627	0.424606	1	25486	ENSG00000067798	NAV3	neuron navigator 3 [Source:HGNC Symbol;Acc:HGNC:15998]	protein_coding	12	77324641	78213010	NO						: :
IDH3G	806.376	-0.0543927	0.0788157	0.0194219	0.711184	32442	ENSG00000067829	IDH3G	isocitrate dehydrogenase (NAD(+)) 3 non-catalytic subunit gamma [Source:HGNC Symbol;Acc:HGNC:5386]	protein_coding	X	153785766	153794512	NO						: :
ROGDI	408.557	-0.00915609	0.0579074	0.464395	1	42879	ENSG00000067836	ROGDI	rogdi atypical leucine zipper [Source:HGNC Symbol;Acc:HGNC:29478]	protein_coding	16	4796968	4802880	NO						: :
PDZD4	5338.53	-0.0165337	0.0629783	0.217201	1	27552	ENSG00000067840	PDZD4	PDZ domain containing 4 [Source:HGNC Symbol;Acc:HGNC:21167]	protein_coding	X	153802166	153830565	NO						: :
ATP2B3	18.9696	0.0135125	0.079408	0.1631	1	26004	ENSG00000067842	ATP2B3	ATPase plasma membrane Ca2+ transporting 3 [Source:HGNC Symbol;Acc:HGNC:816]	protein_coding	X	153517642	153582939	NO						: :
ROCK1	6093.51	0.0157345	0.0469163	0.464668	1	7924	ENSG00000067900	ROCK1	Rho associated coiled-coil containing protein kinase 1 [Source:HGNC Symbol;Acc:HGNC:10251]	protein_coding	18	20946906	21111813	NO						: :
CBFB	1232.29	-0.0156568	0.0586465	0.275956	1	57812	ENSG00000067955	CBFB	core-binding factor subunit beta [Source:HGNC Symbol;Acc:HGNC:1539]	protein_coding	16	67028984	67101058	NO						: :
PDK3	3981.68	0.0220794	0.0638494	0.146129	1	36092	ENSG00000067992	PDK3	pyruvate dehydrogenase kinase 3 [Source:HGNC Symbol;Acc:HGNC:8811]	protein_coding	X	24465244	24550466	NO						: :
HYAL2	997.504	-0.0340818	0.0693239	0.0625671	1	36144	ENSG00000068001	HYAL2	hyaluronidase 2 [Source:HGNC Symbol;Acc:HGNC:5321]	protein_coding	3	50317790	50322782	NO						: :
HDAC4	953.906	-0.0122112	0.0512362	0.490988	1	65386	ENSG00000068024	HDAC4	histone deacetylase 4 [Source:HGNC Symbol;Acc:HGNC:14063]	protein_coding	2	239048168	239401654	NO						: :
RASSF1	276.071	0.00170564	0.0524622	0.910636	1	63030	ENSG00000068028	RASSF1	Ras association domain family member 1 [Source:HGNC Symbol;Acc:HGNC:9882]	protein_coding	3	50329782	50340980	NO						: :
FGFR3	510.058	0.0135277	0.0739175	0.191593	1	37572	ENSG00000068078	FGFR3	fibroblast growth factor receptor 3 [Source:HGNC Symbol;Acc:HGNC:3690]	protein_coding	4	1793293	1808872	NO						: :
IFI35	30.6405	-0.00727462	0.0651095	0.437851	1	45545	ENSG00000068079	IFI35	interferon induced protein 35 [Source:HGNC Symbol;Acc:HGNC:5399]	protein_coding	17	43006740	43014456	NO						: :
HEATR6	1571.89	0.0224693	0.0449823	0.333577	1	63850	ENSG00000068097	HEATR6	HEAT repeat containing 6 [Source:HGNC Symbol;Acc:HGNC:24076]	protein_coding	17	60041008	60078922	NO						: :
COASY	1792.35	-0.00437221	0.0487357	0.819039	1	55658	ENSG00000068120	COASY	Coenzyme A synthase [Source:HGNC Symbol;Acc:HGNC:29932]	protein_coding	17	42561467	42566277	NO						: :
PLEKHH3	276.219	-0.0217028	0.103644	0.0558423	0.993989	55744	ENSG00000068137	PLEKHH3	pleckstrin homology, MyTH4 and FERM domain containing H3 [Source:HGNC Symbol;Acc:HGNC:26105]	protein_coding	17	42667914	42676994	NO						: :
MEF2A	1115.85	0.00672282	0.0508515	0.696531	1	56206	ENSG00000068305	MEF2A	myocyte enhancer factor 2A [Source:HGNC Symbol;Acc:HGNC:6993]	protein_coding	15	99565417	99716488	NO						: :
OTUD5	1527.91	-0.00502276	0.0489983	0.790356	1	35742	ENSG00000068308	OTUD5	OTU deubiquitinase 5 [Source:HGNC Symbol;Acc:HGNC:25402]	protein_coding	X	48922024	48958386	NO						: :
TFE3	2638.43	-0.00875968	0.0546215	0.541947	1	10136	ENSG00000068323	TFE3	transcription factor binding to IGHM enhancer 3 [Source:HGNC Symbol;Acc:HGNC:11752]	protein_coding	X	49028726	49043410	NO						: :
TBC1D25	214.056	-0.0212644	0.059544	0.182845	1	9929	ENSG00000068354	TBC1D25	TBC1 domain family member 25 [Source:HGNC Symbol;Acc:HGNC:8092]	protein_coding	X	48539714	48562609	NO						: :
ACSL4	4497.25	0.00611707	0.0544284	0.66047	1	24768	ENSG00000068366	ACSL4	acyl-CoA synthetase long chain family member 4 [Source:HGNC Symbol;Acc:HGNC:3571]	protein_coding	X	109624244	109733403	NO						: :
INPP5A	849.089	-0.000964397	0.0544877	0.941939	1	20836	ENSG00000068383	INPP5A	inositol polyphosphate-5-phosphatase A [Source:HGNC Symbol;Acc:HGNC:6076]	protein_coding	10	132537787	132783480	NO						: :
GPKOW	543.194	-0.0291936	0.0495361	0.18244	1	24235	ENSG00000068394	GPKOW	G-patch domain and KOW motifs [Source:HGNC Symbol;Acc:HGNC:30677]	protein_coding	X	49113407	49123735	NO						: :
GRIPAP1	1810.32	-0.00867229	0.0465488	0.683205	1	35792	ENSG00000068400	GRIPAP1	GRIP1 associated protein 1 [Source:HGNC Symbol;Acc:HGNC:18706]	protein_coding	X	48973720	49002264	NO						: :
FTSJ1	953.603	-0.0164806	0.0520502	0.360065	1	14926	ENSG00000068438	FTSJ1	FtsJ RNA 2'-O-methyltransferase 1 [Source:HGNC Symbol;Acc:HGNC:13254]	protein_coding	X	48476021	48486364	NO						: :
PRR11	5593.45	0.00426671	0.0455113	0.845318	1	53959	ENSG00000068489	PRR11	proline rich 11 [Source:HGNC Symbol;Acc:HGNC:25619]	protein_coding	17	59155732	59206709	NO						: :
REEP1	56.0766	0.00968252	0.0703037	0.295673	1	66230	ENSG00000068615	REEP1	receptor accessory protein 1 [Source:HGNC Symbol;Acc:HGNC:25786]	protein_coding	2	86213993	86338083	NO						: :
ATP11A	3694.86	0.00350197	0.051172	0.83308	1	29553	ENSG00000068650	ATP11A	ATPase phospholipid transporting 11A [Source:HGNC Symbol;Acc:HGNC:13552]	protein_coding	13	112690038	112887168	NO						: :
POLR1A	4071.15	-0.00288963	0.058772	0.782125	1	64109	ENSG00000068654	POLR1A	RNA polymerase I subunit A [Source:HGNC Symbol;Acc:HGNC:17264]	protein_coding	2	86020216	86106155	NO						: :
LAPTM4A	7014.08	-0.0133908	0.0448954	0.554433	1	35239	ENSG00000068697	LAPTM4A	lysosomal protein transmembrane 4 alpha [Source:HGNC Symbol;Acc:HGNC:6924]	protein_coding	2	20032650	20051628	NO						: :
TTC7A	547.91	0.00644516	0.051143	0.703343	1	35897	ENSG00000068724	TTC7A	tetratricopeptide repeat domain 7A [Source:HGNC Symbol;Acc:HGNC:19750]	protein_coding	2	46916157	47076137	NO						: :
IP6K2	2906.24	-0.00599526	0.0539261	0.675338	1	61673	ENSG00000068745	IP6K2	inositol hexakisphosphate kinase 2 [Source:HGNC Symbol;Acc:HGNC:17313]	protein_coding	3	48688003	48740353	NO						: :
STON1.GTF2A1L	113.597	0.00433082	0.0857163	0.371975	1	37486	ENSG00000068781	STON1.GTF2A1L	STON1-GTF2A1L readthrough [Source:HGNC Symbol;Acc:HGNC:30651]	protein_coding	2	48529925	48776517	NO						: :
SRBD1	1336.21	-0.0184389	0.04691	0.397528	1	27368	ENSG00000068784	SRBD1	S1 RNA binding domain 1 [Source:HGNC Symbol;Acc:HGNC:25521]	protein_coding	2	45388680	45612165	NO						: :
KIF2A	6212.65	0.0495827	0.0408209	0.0566081	0.994479	52131	ENSG00000068796	KIF2A	kinesin family member 2A [Source:HGNC Symbol;Acc:HGNC:6318]	protein_coding	5	62306162	62391025	NO						: :
RASGRP2	459.834	-0.0352254	0.0710732	0.0563868	0.994479	28896	ENSG00000068831	RASGRP2	RAS guanyl releasing protein 2 [Source:HGNC Symbol;Acc:HGNC:9879]	protein_coding	11	64726911	64745456	NO						: :
PSME4	9625.54	0.0276519	0.0581171	0.13229	1	66609	ENSG00000068878	PSME4	proteasome activator subunit 4 [Source:HGNC Symbol;Acc:HGNC:20635]	protein_coding	2	53864069	53970993	NO						: :
IFT80	1660.55	0.0167572	0.0494892	0.398132	1	46425	ENSG00000068885	IFT80	intraflagellar transport 80 [Source:HGNC Symbol;Acc:HGNC:29262]	protein_coding	3	160256986	160399880	NO						: :
SIRT2	207.506	0.004405	0.0583644	0.687717	1	63346	ENSG00000068903	SIRT2	sirtuin 2 [Source:HGNC Symbol;Acc:HGNC:10886]	protein_coding	19	38878555	38899862	NO						: :
ERLEC1	1439.32	-0.0076888	0.0469467	0.712704	1	66614	ENSG00000068912	ERLEC1	endoplasmic reticulum lectin 1 [Source:HGNC Symbol;Acc:HGNC:25222]	protein_coding	2	53787009	53833038	NO						: :
PPP2R5B	195.85	-0.00306889	0.0587557	0.76981	1	29385	ENSG00000068971	PPP2R5B	protein phosphatase 2 regulatory subunit B'beta [Source:HGNC Symbol;Acc:HGNC:9310]	protein_coding	11	64917553	64934475	NO						: :
PYGM	333.834	0.00407247	0.0557563	0.745183	1	29128	ENSG00000068976	PYGM	glycogen phosphorylase, muscle associated [Source:HGNC Symbol;Acc:HGNC:9726]	protein_coding	11	64746389	64759974	NO						: :
MAST4	432.843	0.00264529	0.053707	0.850696	1	60637	ENSG00000069020	MAST4	microtubule associated serine/threonine kinase family member 4 [Source:HGNC Symbol;Acc:HGNC:19037]	protein_coding	5	66596380	67169593	NO						: :
ADGRF5	1.67485	-0.00204046	0.0959773	0.600293		46051	ENSG00000069122	ADGRF5	adhesion G protein-coupled receptor F5 [Source:HGNC Symbol;Acc:HGNC:19030]	protein_coding	6	46852522	46954943	NO						: :
SDK2	837.748	0.00795403	0.0678306	0.377499	1	30459	ENSG00000069188	SDK2	sidekick cell adhesion molecule 2 [Source:HGNC Symbol;Acc:HGNC:19308]	protein_coding	17	73334384	73644445	NO						: :
NUP133	3985.8	0.0151463	0.0403657	0.538833	1	58276	ENSG00000069248	NUP133	nucleoporin 133 [Source:HGNC Symbol;Acc:HGNC:18016]	protein_coding	1	229440259	229508341	NO						: :
NUCKS1	41434.4	0.0247394	0.0436279	0.302438	1	58971	ENSG00000069275	NUCKS1	nuclear casein kinase and cyclin dependent kinase substrate 1 [Source:HGNC Symbol;Acc:HGNC:29923]	protein_coding	1	205712822	205750182	NO						: :
VPS35	3427.55	-0.00650361	0.0500723	0.717362	1	27323	ENSG00000069329	VPS35	VPS35 retromer complex component [Source:HGNC Symbol;Acc:HGNC:13487]	protein_coding	16	46656132	46689518	NO						: :
DNAJA2	4557.35	-0.012462	0.0491931	0.521478	1	27120	ENSG00000069345	DNAJA2	DnaJ heat shock protein family (Hsp40) member A2 [Source:HGNC Symbol;Acc:HGNC:14884]	protein_coding	16	46955362	46973674	NO						: :
BCL3	30.4803	0.00061456	0.0659045	0.933958	1	35527	ENSG00000069399	BCL3	BCL3 transcription coactivator [Source:HGNC Symbol;Acc:HGNC:998]	protein_coding	19	44747705	44760044	NO						: :
KCNAB2	264.652	0.0018425	0.061457	0.838937	1	67768	ENSG00000069424	KCNAB2	potassium voltage-gated channel subfamily A regulatory beta subunit 2 [Source:HGNC Symbol;Acc:HGNC:6229]	protein_coding	1	5990927	6101193	NO						: :
ABCC9	1.08927	0.00281233	0.0957587	0.48869		61655	ENSG00000069431	ABCC9	ATP binding cassette subfamily C member 9 [Source:HGNC Symbol;Acc:HGNC:60]	protein_coding	12	21797389	21942543	NO						: :
GAL	961.16	0.0165073	0.0641876	0.208185	1	22018	ENSG00000069482	GAL	galanin and GMAP prepropeptide [Source:HGNC Symbol;Acc:HGNC:4114]	protein_coding	11	68683779	68691175	NO						: :
CLEC2D	260.494	-0.035625	0.061522	0.0733607	1	63150	ENSG00000069493	CLEC2D	C-type lectin domain family 2 member D [Source:HGNC Symbol;Acc:HGNC:14351]	protein_coding	12	9664969	9699553	NO						: :
FUNDC1	471.495	-0.00779534	0.048157	0.694637	1	10390	ENSG00000069509	FUNDC1	FUN14 domain containing 1 [Source:HGNC Symbol;Acc:HGNC:28746]	protein_coding	X	44523639	44542859	NO						: :
MAOB	92.8712	0.00245465	0.0610168	0.79256	1	9269	ENSG00000069535	MAOB	monoamine oxidase B [Source:HGNC Symbol;Acc:HGNC:6834]	protein_coding	X	43766610	43882450	NO						: :
RORA	725.588	0.00536043	0.0659125	0.52743	1	30231	ENSG00000069667	RORA	RAR related orphan receptor A [Source:HGNC Symbol;Acc:HGNC:10258]	protein_coding	15	60488284	61229302	NO						: :
DRD4	26.4228	0.00138931	0.0702726	0.824638	1	41358	ENSG00000069696	DRD4	dopamine receptor D4 [Source:HGNC Symbol;Acc:HGNC:3025]	protein_coding	11	637269	640706	NO						: :
TGFBR3	224.028	0.00122643	0.061068	0.893477	1	47696	ENSG00000069702	TGFBR3	transforming growth factor beta receptor 3 [Source:HGNC Symbol;Acc:HGNC:11774]	protein_coding	1	91680343	91906335	NO						: :
PLA2G10	4.94277	0.0116516	0.108355	0.0883289	1	41795	ENSG00000069764	PLA2G10	phospholipase A2 group X [Source:HGNC Symbol;Acc:HGNC:9029]	protein_coding	16	14672548	14694308	NO						: :
HES2	24.5016	0.0121564	0.0997461	0.0974953	1	57687	ENSG00000069812	HES2	hes family bHLH transcription factor 2 [Source:HGNC Symbol;Acc:HGNC:16005]	protein_coding	1	6412418	6424670	NO						: :
ATP1B3	5816.68	-0.0162425	0.0476378	0.440866	1	45767	ENSG00000069849	ATP1B3	ATPase Na+/K+ transporting subunit beta 3 [Source:HGNC Symbol;Acc:HGNC:806]	protein_coding	3	141876124	141926549	NO						: :
NEDD4	349.025	0.00343058	0.0600778	0.729392	1	50473	ENSG00000069869	NEDD4	NEDD4 E3 ubiquitin protein ligase [Source:HGNC Symbol;Acc:HGNC:7727]	protein_coding	15	55826922	55993660	NO						: :
PIGB	172.764	-0.0157533	0.0525467	0.368377	1	46632	ENSG00000069943	PIGB	phosphatidylinositol glycan anchor biosynthesis class B [Source:HGNC Symbol;Acc:HGNC:8959]	protein_coding	15	55318960	55355648	NO						: :
MAPK6	8870.71	0.0061043	0.0457297	0.77907	1	56281	ENSG00000069956	MAPK6	mitogen-activated protein kinase 6 [Source:HGNC Symbol;Acc:HGNC:6879]	protein_coding	15	51952106	52067375	NO						: :
GNB5	1079.41	0.00310222	0.0504102	0.858278	1	47835	ENSG00000069966	GNB5	G protein subunit beta 5 [Source:HGNC Symbol;Acc:HGNC:4401]	protein_coding	15	52115100	52191392	NO						: :
RAB27A	237.831	0.00721371	0.0531671	0.634642	1	46591	ENSG00000069974	RAB27A	RAB27A, member RAS oncogene family [Source:HGNC Symbol;Acc:HGNC:9766]	protein_coding	15	55202966	55319113	NO						: :
HDHD5	2148.22	-0.00932799	0.0537453	0.537996	1	15939	ENSG00000069998	HDHD5	haloacid dehalogenase like hydrolase domain containing 5 [Source:HGNC Symbol;Acc:HGNC:1843]	protein_coding	22	17137511	17165287	NO						: :
UFD1	2156.26	-0.011508	0.0482248	0.567398	1	17791	ENSG00000070010	UFD1	ubiquitin recognition factor in ER associated degradation 1 [Source:HGNC Symbol;Acc:HGNC:12520]	protein_coding	22	19449911	19479202	NO						: :
LRP6	6349.35	0.0901783	0.106399	0.00389317	0.325562	17606	ENSG00000070018	LRP6	LDL receptor related protein 6 [Source:HGNC Symbol;Acc:HGNC:6698]	protein_coding	12	12116025	12267044	NO						: :
GUCY2C	74.757	0.0120834	0.0697336	0.243644	1	61903	ENSG00000070019	GUCY2C	guanylate cyclase 2C [Source:HGNC Symbol;Acc:HGNC:4688]	protein_coding	12	14612632	14696599	NO						: :
SCT	3.40512	0.00508226	0.0921673	0.293365	1	41355	ENSG00000070031	SCT	secretin [Source:HGNC Symbol;Acc:HGNC:10607]	protein_coding	11	626309	627181	NO						: :
PHRF1	2343.79	0.0068598	0.047267	0.738771	1	41172	ENSG00000070047	PHRF1	PHD and ring finger domains 1 [Source:HGNC Symbol;Acc:HGNC:24351]	protein_coding	11	576470	612222	NO						: :
ELP1	3151.62	-0.00560138	0.0449435	0.801681	1	25436	ENSG00000070061	ELP1	elongator acetyltransferase complex subunit 1 [Source:HGNC Symbol;Acc:HGNC:5959]	protein_coding	9	108866898	108934328	NO						: :
NUCB2	539.604	-0.00169717	0.0532384	0.906376	1	59083	ENSG00000070081	NUCB2	nucleobindin 2 [Source:HGNC Symbol;Acc:HGNC:8044]	protein_coding	11	17208153	17349980	NO						: :
PFN2	6281.08	-0.0520435	0.0490631	0.0407455	0.900834	65415	ENSG00000070087	PFN2	profilin 2 [Source:HGNC Symbol;Acc:HGNC:8882]	protein_coding	3	149964904	150050788	NO						: :
PTPN3	211.678	0.015272	0.0618733	0.247852	1	19043	ENSG00000070159	PTPN3	protein tyrosine phosphatase non-receptor type 3 [Source:HGNC Symbol;Acc:HGNC:9655]	protein_coding	9	109375466	109498313	NO						: :
SPTB	116.237	0.0164804	0.0909903	0.0968955	1	35720	ENSG00000070182	SPTB	spectrin beta, erythrocytic [Source:HGNC Symbol;Acc:HGNC:11274]	protein_coding	14	64746283	64879907	NO						: :
FGF10	15.8419	-0.00524833	0.0746567	0.42169	1	26748	ENSG00000070193	FGF10	fibroblast growth factor 10 [Source:HGNC Symbol;Acc:HGNC:3666]	protein_coding	5	44300247	44389706	NO						: :
SLC44A1	5098.43	-0.00470545	0.0501807	0.790443	1	19661	ENSG00000070214	SLC44A1	solute carrier family 44 member 1 [Source:HGNC Symbol;Acc:HGNC:18798]	protein_coding	9	105244622	105439171	NO						: :
TMEM260	751.641	-0.00953968	0.0500765	0.602254	1	12721	ENSG00000070269	TMEM260	transmembrane protein 260 [Source:HGNC Symbol;Acc:HGNC:20185]	protein_coding	14	56488354	56650606	NO						: :
SMG6	1550.02	-0.00575639	0.0530385	0.702083	1	54044	ENSG00000070366	SMG6	SMG6 nonsense mediated mRNA decay factor [Source:HGNC Symbol;Acc:HGNC:17809]	protein_coding	17	2059839	2303785	NO						: :
EXOC5	4604.58	-6.67308e-06	0.0498118	0.999703	1	11714	ENSG00000070367	EXOC5	exocyst complex component 5 [Source:HGNC Symbol;Acc:HGNC:10696]	protein_coding	14	57200507	57268905	NO						: :
CLTCL1	782.724	0.0128204	0.0577165	0.352641	1	7758	ENSG00000070371	CLTCL1	clathrin heavy chain like 1 [Source:HGNC Symbol;Acc:HGNC:2093]	protein_coding	22	19179473	19291719	NO						: :
FGF22	12.8124	-0.000673251	0.0663961	0.926235	1	63782	ENSG00000070388	FGF22	fibroblast growth factor 22 [Source:HGNC Symbol;Acc:HGNC:3679]	protein_coding	19	639879	644373	NO						: :
FSTL3	137.774	0.00343259	0.0563183	0.775296	1	63788	ENSG00000070404	FSTL3	follistatin like 3 [Source:HGNC Symbol;Acc:HGNC:3973]	protein_coding	19	676392	683392	NO						: :
DGCR2	1734.58	-0.0094056	0.0576434	0.459728	1	23676	ENSG00000070413	DGCR2	DiGeorge syndrome critical region gene 2 [Source:HGNC Symbol;Acc:HGNC:2845]	protein_coding	22	19036282	19122454	NO						: :
RNF126	938.974	-0.0359683	0.0549798	0.0930177	1	63783	ENSG00000070423	RNF126	ring finger protein 126 [Source:HGNC Symbol;Acc:HGNC:21151]	protein_coding	19	647526	663233	NO						: :
MNT	810.148	-0.00523887	0.0533095	0.722036	1	51789	ENSG00000070444	MNT	MAX network transcriptional repressor [Source:HGNC Symbol;Acc:HGNC:7188]	protein_coding	17	2384073	2401104	NO						: :
ZXDC	889.344	0.0088535	0.0454066	0.688655	1	57831	ENSG00000070476	ZXDC	ZXD family zinc finger C [Source:HGNC Symbol;Acc:HGNC:28160]	protein_coding	3	126437601	126475891	NO						: :
JMJD6	481.737	-0.0254851	0.0557934	0.16812	1	52570	ENSG00000070495	JMJD6	jumonji domain containing 6, arginine demethylase and lysine hydroxylase [Source:HGNC Symbol;Acc:HGNC:19355]	protein_coding	17	76712832	76726799	NO						: :
POLB	904.599	-0.0243162	0.0463873	0.284455	1	48734	ENSG00000070501	POLB	DNA polymerase beta [Source:HGNC Symbol;Acc:HGNC:9174]	protein_coding	8	42338454	42371808	NO						: :
WIPI1	488.28	0.00319723	0.0579164	0.770718	1	42719	ENSG00000070540	WIPI1	WD repeat domain, phosphoinositide interacting 1 [Source:HGNC Symbol;Acc:HGNC:25471]	protein_coding	17	68420948	68457513	NO						: :
FRMPD1	9.90178	0.00229259	0.0674158	0.750144	1	29768	ENSG00000070601	FRMPD1	FERM and PDZ domain containing 1 [Source:HGNC Symbol;Acc:HGNC:29159]	protein_coding	9	37650954	37746904	NO						: :
GBA2	2571.58	-0.00448073	0.0470692	0.828106	1	22091	ENSG00000070610	GBA2	glucosylceramidase beta 2 [Source:HGNC Symbol;Acc:HGNC:18986]	protein_coding	9	35736866	35749228	NO						: :
NDST1	3004.52	-0.00198678	0.0576356	0.856285	1	45261	ENSG00000070614	NDST1	N-deacetylase and N-sulfotransferase 1 [Source:HGNC Symbol;Acc:HGNC:7680]	protein_coding	5	150485818	150558211	NO						: :
ASNS	4865.39	-0.0137611	0.0679708	0.224875	1	22469	ENSG00000070669	ASNS	asparagine synthetase (glutamine-hydrolyzing) [Source:HGNC Symbol;Acc:HGNC:753]	protein_coding	7	97851677	97872542	NO						: :
AP3M2	811.158	-0.000163782	0.052412	0.991408	1	48547	ENSG00000070718	AP3M2	adaptor related protein complex 3 subunit mu 2 [Source:HGNC Symbol;Acc:HGNC:570]	protein_coding	8	42152946	42171673	NO						: :
CNGB1	1.41423	0.00504103	0.0989311	0.279784		55520	ENSG00000070729	CNGB1	cyclic nucleotide gated channel subunit beta 1 [Source:HGNC Symbol;Acc:HGNC:2151]	protein_coding	16	57882340	57971128	NO						: :
ST6GALNAC2	1.02054	0.000559508	0.0962735	0.880515		48695	ENSG00000070731	ST6GALNAC2	ST6 N-acetylgalactosaminide alpha-2,6-sialyltransferase 2 [Source:HGNC Symbol;Acc:HGNC:10867]	protein_coding	17	76565377	76586956	NO						: :
PABPC1	69600.9	-0.00619942	0.0468328	0.766767	1	47441	ENSG00000070756	PABPC1	poly(A) binding protein cytoplasmic 1 [Source:HGNC Symbol;Acc:HGNC:8554]	protein_coding	8	100685816	100722809	NO						: :
TESK2	470.798	0.00233968	0.059092	0.818572	1	60397	ENSG00000070759	TESK2	testis associated actin remodelling kinase 2 [Source:HGNC Symbol;Acc:HGNC:11732]	protein_coding	1	45343883	45491163	NO						: :
CFAP20	880.698	-0.03408	0.0543644	0.107054	1	32934	ENSG00000070761	CFAP20	cilia and flagella associated protein 20 [Source:HGNC Symbol;Acc:HGNC:29523]	protein_coding	16	58113592	58129381	NO						: :
CSNK2A2	5275.57	-0.00469794	0.0427259	0.84201	1	52422	ENSG00000070770	CSNK2A2	casein kinase 2 alpha 2 [Source:HGNC Symbol;Acc:HGNC:2459]	protein_coding	16	58157907	58198106	NO						: :
PTPN21	693.779	0.0169669	0.0590336	0.247772	1	10993	ENSG00000070778	PTPN21	protein tyrosine phosphatase non-receptor type 21 [Source:HGNC Symbol;Acc:HGNC:9651]	protein_coding	14	88465778	88555007	NO						: :
EIF2B3	835.575	0.00378214	0.0456422	0.862031	1	62668	ENSG00000070785	EIF2B3	eukaryotic translation initiation factor 2B subunit gamma [Source:HGNC Symbol;Acc:HGNC:3259]	protein_coding	1	44850522	44986722	NO						: :
CAMK2A	6.87509	0.00297135	0.0742677	0.603815	1	58258	ENSG00000070808	CAMK2A	calcium/calmodulin dependent protein kinase II alpha [Source:HGNC Symbol;Acc:HGNC:1460]	protein_coding	5	150219491	150290093	NO						: :
TCOF1	9028.28	-0.0140355	0.05111	0.439783	1	56694	ENSG00000070814	TCOF1	treacle ribosome biogenesis factor 1 [Source:HGNC Symbol;Acc:HGNC:11654]	protein_coding	5	150357629	150400308	NO						: :
CDC42	7332.23	-0.000146328	0.0483491	0.993976	1	66745	ENSG00000070831	CDC42	cell division cycle 42 [Source:HGNC Symbol;Acc:HGNC:1736]	protein_coding	1	22025511	22101360	NO						: :
OSBPL3	1039.04	0.000466833	0.0477747	0.981307	1	17025	ENSG00000070882	OSBPL3	oxysterol binding protein like 3 [Source:HGNC Symbol;Acc:HGNC:16370]	protein_coding	7	24796540	24981634	NO						: :
EPHA8	106.058	0.00757394	0.0601342	0.492493	1	62734	ENSG00000070886	EPHA8	EPH receptor A8 [Source:HGNC Symbol;Acc:HGNC:3391]	protein_coding	1	22563489	22603595	NO						: :
SLC12A3	2.6397	-0.00438851	0.0798124	0.414731		49619	ENSG00000070915	SLC12A3	solute carrier family 12 member 3 [Source:HGNC Symbol;Acc:HGNC:10912]	protein_coding	16	56865207	56915850	NO						: :
RAD18	1459.33	-0.0169283	0.0479161	0.419311	1	30710	ENSG00000070950	RAD18	RAD18 E3 ubiquitin protein ligase [Source:HGNC Symbol;Acc:HGNC:18278]	protein_coding	3	8775402	8963773	NO						: :
ATP2B1	2909.12	-0.00853401	0.0483186	0.666012	1	55350	ENSG00000070961	ATP2B1	ATPase plasma membrane Ca2+ transporting 1 [Source:HGNC Symbol;Acc:HGNC:814]	protein_coding	12	89588049	89709300	NO						: :
TRPM5	1.08562	-0.00292013	0.0987344	0.472075		14967	ENSG00000070985	TRPM5	transient receptor potential cation channel subfamily M member 5 [Source:HGNC Symbol;Acc:HGNC:14323]	protein_coding	11	2404515	2423045	NO						: :
NCK2	1866.39	-0.00809903	0.0487743	0.675208	1	37574	ENSG00000071051	NCK2	NCK adaptor protein 2 [Source:HGNC Symbol;Acc:HGNC:7665]	protein_coding	2	105744912	105894274	NO						: :
MAP4K4	10006.9	0.00566546	0.0538948	0.691615	1	67077	ENSG00000071054	MAP4K4	mitogen-activated protein kinase kinase kinase kinase 4 [Source:HGNC Symbol;Acc:HGNC:6866]	protein_coding	2	101696850	101894690	NO						: :
MGAT4A	363.455	0.114797	0.181007	0.0025429	0.243811	37813	ENSG00000071073	MGAT4A	alpha-1,3-mannosyl-glycoprotein 4-beta-N-acetylglucosaminyltransferase A [Source:HGNC Symbol;Acc:HGNC:7047]	protein_coding	2	98619106	98731132	NO						: :
RPL31	17294.1	-0.0229523	0.0528437	0.228789	1	34745	ENSG00000071082	RPL31	ribosomal protein L31 [Source:HGNC Symbol;Acc:HGNC:10334]	protein_coding	2	101002229	101024032	NO						: :
WDR1	12931.8	-0.00964462	0.0506759	0.587593	1	9975	ENSG00000071127	WDR1	WD repeat domain 1 [Source:HGNC Symbol;Acc:HGNC:12754]	protein_coding	4	10074339	10116949	NO						: :
SNX13	1953.5	0.0162377	0.048777	0.422969	1	17162	ENSG00000071189	SNX13	sorting nexin 13 [Source:HGNC Symbol;Acc:HGNC:21335]	protein_coding	7	17790761	17940501	NO						: :
MS4A12	1.58323	2.00179843212416e-05	0.0834258	0.995983		45374	ENSG00000071203	MS4A12	membrane spanning 4-domains A12 [Source:HGNC Symbol;Acc:HGNC:13370]	protein_coding	11	60492778	60507430	NO						: :
ARHGAP10	193.239	0.0183925	0.0558327	0.262399	1	23672	ENSG00000071205	ARHGAP10	Rho GTPase activating protein 10 [Source:HGNC Symbol;Acc:HGNC:26099]	protein_coding	4	147732063	148072776	NO						: :
RPS6KA2	980.345	-0.0141093	0.0556835	0.352995	1	24354	ENSG00000071242	RPS6KA2	ribosomal protein S6 kinase A2 [Source:HGNC Symbol;Acc:HGNC:10431]	protein_coding	6	166409364	166906451	NO						: :
ING3	396.317	-0.0125745	0.0651538	0.270565	1	30277	ENSG00000071243	ING3	inhibitor of growth family member 3 [Source:HGNC Symbol;Acc:HGNC:14587]	protein_coding	7	120950763	120977216	NO						: :
VASH1	669.929	0.00335234	0.054907	0.79777	1	40104	ENSG00000071246	VASH1	vasohibin 1 [Source:HGNC Symbol;Acc:HGNC:19964]	protein_coding	14	76761468	76783015	NO						: :
LMCD1	310.548	-0.000862129	0.0615498	0.923121	1	31827	ENSG00000071282	LMCD1	LIM and cysteine rich domains 1 [Source:HGNC Symbol;Acc:HGNC:6633]	protein_coding	3	8501807	8574668	NO						: :
BUD23	1762.36	-0.0419517	0.0447872	0.0939557	1	39418	ENSG00000071462	BUD23	BUD23 rRNA methyltransferase and ribosome maturation factor [Source:HGNC Symbol;Acc:HGNC:16405]	protein_coding	7	73683025	73705161	NO						: :
SEL1L	1968.02	0.0134302	0.0455388	0.546191	1	49207	ENSG00000071537	SEL1L	SEL1L adaptor subunit of ERAD E3 ubiquitin ligase [Source:HGNC Symbol;Acc:HGNC:10717]	protein_coding	14	81471547	81533853	NO						: :
TRIP13	1791.26	-0.0113478	0.0515486	0.512289	1	59840	ENSG00000071539	TRIP13	thyroid hormone receptor interactor 13 [Source:HGNC Symbol;Acc:HGNC:12307]	protein_coding	5	892884	919357	NO						: :
ATP6AP1	1128.85	-0.04085	0.0653737	0.0491135	0.95207	22897	ENSG00000071553	ATP6AP1	ATPase H+ transporting accessory protein 1 [Source:HGNC Symbol;Acc:HGNC:868]	protein_coding	X	154428633	154436516	NO						: :
TCF3	7227.1	-0.036725	0.0484964	0.117608	1	56713	ENSG00000071564	TCF3	transcription factor 3 [Source:HGNC Symbol;Acc:HGNC:11633]	protein_coding	19	1609290	1652615	NO						: :
TRIB2	3889.24	-0.00924572	0.0531637	0.552999	1	65120	ENSG00000071575	TRIB2	tribbles pseudokinase 2 [Source:HGNC Symbol;Acc:HGNC:30809]	protein_coding	2	12716910	12742734	NO						: :
DAZAP1	8750.54	-0.026871	0.0448904	0.255875	1	47714	ENSG00000071626	DAZAP1	DAZ associated protein 1 [Source:HGNC Symbol;Acc:HGNC:2683]	protein_coding	19	1407569	1435687	NO						: :
MBD3	1286.87	-0.00709881	0.0603353	0.511116	1	47903	ENSG00000071655	MBD3	methyl-CpG binding domain protein 3 [Source:HGNC Symbol;Acc:HGNC:6918]	protein_coding	19	1573596	1592865	NO						: :
HLTF	5503.35	0.0127855	0.0587937	0.337547	1	51728	ENSG00000071794	HLTF	helicase like transcription factor [Source:HGNC Symbol;Acc:HGNC:11099]	protein_coding	3	149030127	149086554	NO						: :
FAM50A	884.864	-0.0204474	0.0507886	0.297783	1	13371	ENSG00000071859	FAM50A	family with sequence similarity 50 member A [Source:HGNC Symbol;Acc:HGNC:18786]	protein_coding	X	154444141	154450654	NO						: :
FAM3A	342.205	-0.0237812	0.0528102	0.217555	1	16936	ENSG00000071889	FAM3A	FAM3 metabolism regulating signaling molecule A [Source:HGNC Symbol;Acc:HGNC:13749]	protein_coding	X	154506159	154516242	NO						: :
CPSF1	3675.66	-0.0154736	0.0476087	0.461436	1	44660	ENSG00000071894	CPSF1	cleavage and polyadenylation specific factor 1 [Source:HGNC Symbol;Acc:HGNC:2324]	protein_coding	8	144393229	144409335	NO						: :
MYO3B	24.7691	0.00586859	0.069413	0.454147	1	57918	ENSG00000071909	MYO3B	myosin IIIB [Source:HGNC Symbol;Acc:HGNC:15576]	protein_coding	2	170178145	170655171	NO						: :
CYBRD1	227.403	-0.000834573	0.0534656	0.953058	1	64274	ENSG00000071967	CYBRD1	cytochrome b reductase 1 [Source:HGNC Symbol;Acc:HGNC:20797]	protein_coding	2	171522247	171558129	NO						: :
PDCD2	2565.31	-0.0176857	0.0472618	0.410476	1	29834	ENSG00000071994	PDCD2	programmed cell death 2 [Source:HGNC Symbol;Acc:HGNC:8762]	protein_coding	6	170575295	170584692	NO						: :
SLC6A15	1112.16	0.0100348	0.0613012	0.381588	1	56985	ENSG00000072041	SLC6A15	solute carrier family 6 member 15 [Source:HGNC Symbol;Acc:HGNC:13621]	protein_coding	12	84859491	84913629	NO						: :
RDH11	5283.21	-0.0132739	0.0501147	0.480397	1	28053	ENSG00000072042	RDH11	retinol dehydrogenase 11 [Source:HGNC Symbol;Acc:HGNC:17964]	protein_coding	14	67676800	67695793	NO						: :
PRKACA	1446.47	-0.0124476	0.0477764	0.545162	1	55104	ENSG00000072062	PRKACA	protein kinase cAMP-activated catalytic subunit alpha [Source:HGNC Symbol;Acc:HGNC:9380]	protein_coding	19	14091688	14118084	NO						: :
ADGRL1	4873.12	0.0131422	0.0497993	0.490099	1	63616	ENSG00000072071	ADGRL1	adhesion G protein-coupled receptor L1 [Source:HGNC Symbol;Acc:HGNC:20973]	protein_coding	19	14147743	14206187	NO						: :
ACTN1	10281	-0.0141791	0.0523703	0.411687	1	36328	ENSG00000072110	ACTN1	actinin alpha 1 [Source:HGNC Symbol;Acc:HGNC:163]	protein_coding	14	68874128	68979440	NO						: :
ZFYVE26	1743.38	0.00815853	0.0553224	0.552195	1	33107	ENSG00000072121	ZFYVE26	zinc finger FYVE-type containing 26 [Source:HGNC Symbol;Acc:HGNC:20761]	protein_coding	14	67727374	67816590	NO						: :
RPS6KA6	1028.64	0.0203042	0.0522154	0.27953	1	9968	ENSG00000072133	RPS6KA6	ribosomal protein S6 kinase A6 [Source:HGNC Symbol;Acc:HGNC:10435]	protein_coding	X	84058346	84188199	NO						: :
EPN2	2167.15	-0.00398892	0.0494295	0.828487	1	64693	ENSG00000072134	EPN2	epsin 2 [Source:HGNC Symbol;Acc:HGNC:18639]	protein_coding	17	19215615	19336715	NO						: :
PTPN18	372.308	-0.00682366	0.0522863	0.667767	1	38872	ENSG00000072135	PTPN18	protein tyrosine phosphatase non-receptor type 18 [Source:HGNC Symbol;Acc:HGNC:9649]	protein_coding	2	130356045	130375405	NO						: :
LIMS2	71.2101	-0.00759159	0.0640053	0.437756	1	65370	ENSG00000072163	LIMS2	LIM zinc finger domain containing 2 [Source:HGNC Symbol;Acc:HGNC:16084]	protein_coding	2	127638381	127681786	NO						: :
ASIC4	7.09659	0.00266417	0.0803143	0.570688	1	66149	ENSG00000072182	ASIC4	acid sensing ion channel subunit family member 4 [Source:HGNC Symbol;Acc:HGNC:21263]	protein_coding	2	219514170	219538772	NO						: :
SPEG	941.758	0.0020825	0.0507269	0.902499	1	59822	ENSG00000072195	SPEG	striated muscle enriched protein kinase [Source:HGNC Symbol;Acc:HGNC:16901]	protein_coding	2	219434843	219493629	NO						: :
LNX1	298.639	0.00169927	0.0595118	0.863864	1	14496	ENSG00000072201	LNX1	ligand of numb-protein X 1 [Source:HGNC Symbol;Acc:HGNC:6657]	protein_coding	4	53459301	53701405	NO						: :
ALDH3A2	3069.72	0.017689	0.0544726	0.29446	1	42747	ENSG00000072210	ALDH3A2	aldehyde dehydrogenase 3 family member A2 [Source:HGNC Symbol;Acc:HGNC:403]	protein_coding	17	19648136	19685760	NO						: :
TFRC	5534.8	0.00853516	0.0644114	0.394646	1	58150	ENSG00000072274	TFRC	transferrin receptor [Source:HGNC Symbol;Acc:HGNC:11763]	protein_coding	3	196027183	196082096	NO						: :
SREBF1	1029.29	-0.0105874	0.0580508	0.412057	1	62464	ENSG00000072310	SREBF1	sterol regulatory element binding transcription factor 1 [Source:HGNC Symbol;Acc:HGNC:11289]	protein_coding	17	17810399	17837002	NO						: :
TRPC5	79.309	0.0183616	0.0789872	0.119595	1	23103	ENSG00000072315	TRPC5	transient receptor potential cation channel subfamily C member 5 [Source:HGNC Symbol;Acc:HGNC:12337]	protein_coding	X	111768011	112082776	NO						: :
AFF4	6353.88	0.0421624	0.0611481	0.0519033	0.976444	38617	ENSG00000072364	AFF4	AF4/FMR2 family member 4 [Source:HGNC Symbol;Acc:HGNC:17869]	protein_coding	5	132875395	132963634	NO						: :
UBE2D1	1170.96	-0.0152176	0.0602238	0.265904	1	14348	ENSG00000072401	UBE2D1	ubiquitin conjugating enzyme E2 D1 [Source:HGNC Symbol;Acc:HGNC:12474]	protein_coding	10	58334979	58370751	NO						: :
PALS1	1790.97	0.011876	0.0476953	0.563959	1	28294	ENSG00000072415	PALS1	protein associated with LIN7 1, MAGUK family member [Source:HGNC Symbol;Acc:HGNC:18669]	protein_coding	14	67240713	67336061	NO						: :
RHOBTB1	719.789	-0.00561619	0.0501393	0.752649	1	18987	ENSG00000072422	RHOBTB1	Rho related BTB domain containing 1 [Source:HGNC Symbol;Acc:HGNC:18738]	protein_coding	10	60869438	61001440	NO						: :
SMC1A	9222.9	0.0353033	0.0487944	0.127451	1	18441	ENSG00000072501	SMC1A	structural maintenance of chromosomes 1A [Source:HGNC Symbol;Acc:HGNC:11111]	protein_coding	X	53374149	53422728	NO	confirmed chrX escapee	PMID: 30871455, DOI: 10.1186/s12864-019-5507-6				confirmed chrX escapee: :
HSD17B10	1316.92	-0.0112141	0.0559938	0.428152	1	27113	ENSG00000072506	HSD17B10	hydroxysteroid 17-beta dehydrogenase 10 [Source:HGNC Symbol;Acc:HGNC:4800]	protein_coding	X	53431258	53434370	NO						: :
MARK2	2158.25	0.010516	0.0499613	0.570464	1	50678	ENSG00000072518	MARK2	microtubule affinity regulating kinase 2 [Source:HGNC Symbol;Acc:HGNC:3332]	protein_coding	11	63838928	63911020	NO						: :
HMMR	4255.85	-0.00793028	0.0511956	0.64218	1	46213	ENSG00000072571	HMMR	hyaluronan mediated motility receptor [Source:HGNC Symbol;Acc:HGNC:5012]	protein_coding	5	163460203	163491941	NO						: :
CHFR	1194.88	-4.47992e-06	0.0512016	0.999783	1	63230	ENSG00000072609	CHFR	checkpoint with forkhead and ring finger domains [Source:HGNC Symbol;Acc:HGNC:20455]	protein_coding	12	132822187	132956304	NO						: :
TRHDE	107.725	0.000643709	0.059979	0.946574	1	60323	ENSG00000072657	TRHDE	thyrotropin releasing hormone degrading enzyme [Source:HGNC Symbol;Acc:HGNC:30748]	protein_coding	12	72087266	72670758	NO						: :
P4HA2	748.519	0.00274067	0.0621301	0.759383	1	55968	ENSG00000072682	P4HA2	prolyl 4-hydroxylase subunit alpha 2 [Source:HGNC Symbol;Acc:HGNC:8547]	protein_coding	5	132190147	132295315	NO						: :
FCGR2B	1.59247	0.000138155	0.0837566	0.972154		67770	ENSG00000072694	FCGR2B	Fc fragment of IgG receptor IIb [Source:HGNC Symbol;Acc:HGNC:3618]	protein_coding	1	161663143	161678654	NO						: :
NFATC3	1866.03	0.0120404	0.0512087	0.496861	1	44701	ENSG00000072736	NFATC3	nuclear factor of activated T cells 3 [Source:HGNC Symbol;Acc:HGNC:7777]	protein_coding	16	68084751	68229259	NO						: :
TRNT1	1139.27	0.00235488	0.055089	0.854279	1	60721	ENSG00000072756	TRNT1	tRNA nucleotidyl transferase 1 [Source:HGNC Symbol;Acc:HGNC:17341]	protein_coding	3	3126933	3150879	NO						: :
ACADVL	2619.85	-0.00708012	0.0517278	0.666952	1	61763	ENSG00000072778	ACADVL	acyl-CoA dehydrogenase very long chain [Source:HGNC Symbol;Acc:HGNC:92]	protein_coding	17	7217125	7225266	NO						: :
STK10	655.764	0.00444591	0.0520287	0.778926	1	38201	ENSG00000072786	STK10	serine/threonine kinase 10 [Source:HGNC Symbol;Acc:HGNC:11388]	protein_coding	5	172042079	172188224	NO						: :
FBXW11	2909.56	0.018856	0.0479972	0.372567	1	57175	ENSG00000072803	FBXW11	F-box and WD repeat domain containing 11 [Source:HGNC Symbol;Acc:HGNC:13607]	protein_coding	5	171861549	172006873	NO						: :
ACAP1	627.141	-0.0109368	0.055382	0.448611	1	50085	ENSG00000072818	ACAP1	ArfGAP with coiled-coil, ankyrin repeat and PH domains 1 [Source:HGNC Symbol;Acc:HGNC:16467]	protein_coding	17	7336529	7351477	NO						: :
CRMP1	5089.75	-0.0192337	0.0682767	0.15103	1	9571	ENSG00000072832	CRMP1	collapsin response mediator protein 1 [Source:HGNC Symbol;Acc:HGNC:2365]	protein_coding	4	5748084	5893086	NO						: :
EVC	498.519	0.0235055	0.0570524	0.178506	1	9529	ENSG00000072840	EVC	EvC ciliary complex subunit 1 [Source:HGNC Symbol;Acc:HGNC:3497]	protein_coding	4	5711201	5814305	NO						: :
DERL2	783.575	-0.0107962	0.0636628	0.329703	1	15824	ENSG00000072849	DERL2	derlin 2 [Source:HGNC Symbol;Acc:HGNC:17943]	protein_coding	17	5471254	5486811	NO						: :
NDE1	922.106	-0.0128664	0.0507665	0.480153	1	46791	ENSG00000072864	NDE1	nudE neurodevelopment protein 1 [Source:HGNC Symbol;Acc:HGNC:17619]	protein_coding	16	15643267	15734691	NO						: :
IRAG1	339.999	0.00344125	0.0583692	0.749105	1	55675	ENSG00000072952	IRAG1	inositol 1,4,5-triphosphate receptor associated 1 [Source:HGNC Symbol;Acc:HGNC:7237]	protein_coding	11	10573091	10693988	NO						: :
TMEM38A	175.374	0.00787125	0.0572748	0.527309	1	63748	ENSG00000072954	TMEM38A	transmembrane protein 38A [Source:HGNC Symbol;Acc:HGNC:28462]	protein_coding	19	16661139	16690023	NO						: :
AP1M1	653.67	-0.0390402	0.0674498	0.05095	0.967007	50175	ENSG00000072958	AP1M1	adaptor related protein complex 1 subunit mu 1 [Source:HGNC Symbol;Acc:HGNC:13667]	protein_coding	19	16197854	16245906	NO						: :
PVR	494.573	0.00634591	0.0584817	0.577436	1	34629	ENSG00000073008	PVR	PVR cell adhesion molecule [Source:HGNC Symbol;Acc:HGNC:9705]	protein_coding	19	44643798	44666162	NO						: :
XRCC1	1180.24	-0.0211522	0.0495081	0.303061	1	46228	ENSG00000073050	XRCC1	X-ray repair cross complementing 1 [Source:HGNC Symbol;Acc:HGNC:12828]	protein_coding	19	43543311	43580473	NO						: :
SCARB1	1841.89	0.0139918	0.0507534	0.447777	1	56124	ENSG00000073060	SCARB1	scavenger receptor class B member 1 [Source:HGNC Symbol;Acc:HGNC:1664]	protein_coding	12	124776856	124882668	NO						: :
CYP2W1	1.40832	0.00408726	0.106067	0.343983		18541	ENSG00000073067	CYP2W1	cytochrome P450 family 2 subfamily W member 1 [Source:HGNC Symbol;Acc:HGNC:20243]	protein_coding	7	983181	989640	NO						: :
MCM2	5135.74	-0.00831825	0.0548997	0.554017	1	64107	ENSG00000073111	MCM2	minichromosome maintenance complex component 2 [Source:HGNC Symbol;Acc:HGNC:6944]	protein_coding	3	127598410	127622436	NO						: :
MOV10L1	11.3502	-0.0270791	0.164037	0.0173554	0.686113	18439	ENSG00000073146	MOV10L1	Mov10 like RISC complex RNA helicase 1 [Source:HGNC Symbol;Acc:HGNC:7201]	protein_coding	22	50089879	50161690	NO						: :
PANX2	209.563	0.0161868	0.0587835	0.264342	1	18639	ENSG00000073150	PANX2	pannexin 2 [Source:HGNC Symbol;Acc:HGNC:8600]	protein_coding	22	50170731	50180295	NO						: :
SELENOO	302.426	-0.0197092	0.0533779	0.273363	1	28986	ENSG00000073169	SELENOO	selenoprotein O [Source:HGNC Symbol;Acc:HGNC:30395]	protein_coding	22	50201011	50217616	NO						: :
TP63	1.13011	0.0017533	0.0828267	0.678447		60030	ENSG00000073282	TP63	tumor protein p63 [Source:HGNC Symbol;Acc:HGNC:15979]	protein_coding	3	189631389	189897276	NO						: :
ALPK1	18.4093	0.00494404	0.0651242	0.563395	1	41791	ENSG00000073331	ALPK1	alpha kinase 1 [Source:HGNC Symbol;Acc:HGNC:20917]	protein_coding	4	112285509	112442621	NO						: :
LLGL2	1253.63	0.00565679	0.0488039	0.767316	1	59154	ENSG00000073350	LLGL2	LLGL scribble cell polarity complex component 2 [Source:HGNC Symbol;Acc:HGNC:6629]	protein_coding	17	75525080	75575209	NO						: :
PDE8A	410.953	-0.00311749	0.0560914	0.797332	1	29528	ENSG00000073417	PDE8A	phosphodiesterase 8A [Source:HGNC Symbol;Acc:HGNC:8793]	protein_coding	15	84980440	85139145	NO						: :
CLCN4	503.129	0.000705243	0.0562525	0.952375	1	15116	ENSG00000073464	CLCN4	chloride voltage-gated channel 4 [Source:HGNC Symbol;Acc:HGNC:2022]	protein_coding	X	10156975	10237660	NO						: :
NLE1	1317.53	-0.0173938	0.0534092	0.316994	1	58486	ENSG00000073536	NLE1	notchless homolog 1 [Source:HGNC Symbol;Acc:HGNC:19889]	protein_coding	17	35128730	35142304	NO						: :
SDHA	2595.73	0.00427636	0.0535217	0.766507	1	60198	ENSG00000073578	SDHA	succinate dehydrogenase complex flavoprotein subunit A [Source:HGNC Symbol;Acc:HGNC:10680]	protein_coding	5	218303	257082	NO						: :
SMARCE1	6607.56	-0.0220967	0.0495796	0.284742	1	27903	ENSG00000073584	SMARCE1	SWI/SNF related, matrix associated, actin dependent regulator of chromatin, subfamily e, member 1 [Source:HGNC Symbol;Acc:HGNC:11109]	protein_coding	17	40624962	40648654	NO						: :
GSDMB	1123.86	0.00189071	0.0609798	0.838334	1	62486	ENSG00000073605	GSDMB	gasdermin B [Source:HGNC Symbol;Acc:HGNC:23690]	protein_coding	17	39904595	39919854	NO						: :
KDM5A	3061.7	0.0658399	0.0758575	0.011645	0.551224	16655	ENSG00000073614	KDM5A	lysine demethylase 5A [Source:HGNC Symbol;Acc:HGNC:9886]	protein_coding	12	280057	389320	NO						: :
ADAM11	92.2789	0.00838289	0.0599256	0.461478	1	49062	ENSG00000073670	ADAM11	ADAM metallopeptidase domain 11 [Source:HGNC Symbol;Acc:HGNC:189]	protein_coding	17	44758988	44781846	NO						: :
PPP2R3A	1266.37	0.0305621	0.0584469	0.110003	1	48169	ENSG00000073711	PPP2R3A	protein phosphatase 2 regulatory subunit B''alpha [Source:HGNC Symbol;Acc:HGNC:9307]	protein_coding	3	135965728	136147894	NO						: :
FERMT2	5876.81	0.0196236	0.054402	0.260627	1	8729	ENSG00000073712	FERMT2	FERM domain containing kindlin 2 [Source:HGNC Symbol;Acc:HGNC:15767]	protein_coding	14	52857268	52952435	NO						: :
ABCB11	2.57814	-0.0071486	0.0962043	0.190934		52329	ENSG00000073734	ABCB11	ATP binding cassette subfamily B member 11 [Source:HGNC Symbol;Acc:HGNC:42]	protein_coding	2	168915498	169031324	NO						: :
PTGS2	9.61235	-0.00756937	0.0728692	0.3371	1	65717	ENSG00000073756	PTGS2	prostaglandin-endoperoxide synthase 2 [Source:HGNC Symbol;Acc:HGNC:9605]	protein_coding	1	186671791	186680922	NO						: :
IGF2BP2	8125.78	-0.00222048	0.0531626	0.87858	1	52746	ENSG00000073792	IGF2BP2	insulin like growth factor 2 mRNA binding protein 2 [Source:HGNC Symbol;Acc:HGNC:28867]	protein_coding	3	185643130	185825042	NO						: :
MAP3K13	463.707	-0.00289447	0.0630712	0.737704	1	47425	ENSG00000073803	MAP3K13	mitogen-activated protein kinase kinase kinase 13 [Source:HGNC Symbol;Acc:HGNC:6852]	protein_coding	3	185282941	185489094	NO						: :
ST6GAL1	5930.83	-0.0227405	0.0497603	0.271137	1	57789	ENSG00000073849	ST6GAL1	ST6 beta-galactoside alpha-2,6-sialyltransferase 1 [Source:HGNC Symbol;Acc:HGNC:10860]	protein_coding	3	186930325	187078553	NO						: :
VDAC1P1	10.7149	-0.0130226	0.0897142	0.121393	1	9996	ENSG00000073905	VDAC1P1	voltage dependent anion channel 1 pseudogene 1 [Source:HGNC Symbol;Acc:HGNC:12671]	processed_pseudogene	X	80929500	80930347	NO						: :
FRY	577.975	0.375098	0.299369	0.000142319	0.0310367	25799	ENSG00000073910	FRY	FRY microtubule binding protein [Source:HGNC Symbol;Acc:HGNC:20367]	protein_coding	13	31846713	32299125	NO						: :
PICALM	4152.44	0.0167315	0.0467565	0.441138	1	20682	ENSG00000073921	PICALM	phosphatidylinositol binding clathrin assembly protein [Source:HGNC Symbol;Acc:HGNC:15514]	protein_coding	11	85957175	86069882	NO						: :
NSF	1417.59	-0.00968718	0.0578912	0.445264	1	53716	ENSG00000073969	NSF	N-ethylmaleimide sensitive factor, vesicle fusing ATPase [Source:HGNC Symbol;Acc:HGNC:8016]	protein_coding	17	46590669	46757464	NO						: :
GLI2	1492.04	-0.00494677	0.0540197	0.724926	1	55516	ENSG00000074047	GLI2	GLI family zinc finger 2 [Source:HGNC Symbol;Acc:HGNC:4318]	protein_coding	2	120735623	120992653	NO						: :
CLASP1	4001.64	0.0143993	0.0455347	0.518865	1	58336	ENSG00000074054	CLASP1	cytoplasmic linker associated protein 1 [Source:HGNC Symbol;Acc:HGNC:17088]	protein_coding	2	121337776	121649476	NO						: :
MRPS34	2215.96	-0.0319124	0.0533433	0.128051	1	45968	ENSG00000074071	MRPS34	mitochondrial ribosomal protein S34 [Source:HGNC Symbol;Acc:HGNC:16618]	protein_coding	16	1771890	1773150	NO						: :
NOTCH3	4513.89	-0.0186119	0.0473894	0.386866	1	54319	ENSG00000074181	NOTCH3	notch receptor 3 [Source:HGNC Symbol;Acc:HGNC:7883]	protein_coding	19	15159038	15200995	NO						: :
CLNS1A	4398.11	-0.0125294	0.0458005	0.56944	1	23431	ENSG00000074201	CLNS1A	chloride nucleotide-sensitive channel 1A [Source:HGNC Symbol;Acc:HGNC:2080]	protein_coding	11	77514936	77637794	NO						: :
PPP2R2C	340.785	0.0159289	0.0613536	0.241383	1	14827	ENSG00000074211	PPP2R2C	protein phosphatase 2 regulatory subunit Bgamma [Source:HGNC Symbol;Acc:HGNC:9306]	protein_coding	4	6320578	6563600	NO						: :
TEAD2	3736.13	-0.00882103	0.0591474	0.456457	1	45737	ENSG00000074219	TEAD2	TEA domain transcription factor 2 [Source:HGNC Symbol;Acc:HGNC:11715]	protein_coding	19	49340595	49362457	NO						: :
EED	1072.55	-0.0310254	0.04884	0.167672	1	40502	ENSG00000074266	EED	embryonic ectoderm development [Source:HGNC Symbol;Acc:HGNC:3188]	protein_coding	11	86244753	86278813	NO						: :
CDHR2	2.74703	-0.00937136	0.125211	0.108607		61166	ENSG00000074276	CDHR2	cadherin related family member 2 [Source:HGNC Symbol;Acc:HGNC:18231]	protein_coding	5	176542511	176595974	NO						: :
SNCB	156.262	-0.00476757	0.0578369	0.67385	1	54986	ENSG00000074317	SNCB	synuclein beta [Source:HGNC Symbol;Acc:HGNC:11140]	protein_coding	5	176620082	176630556	NO						: :
TSG101	1532.07	-0.0420733	0.0473546	0.0858466	1	54969	ENSG00000074319	TSG101	tumor susceptibility 101 [Source:HGNC Symbol;Acc:HGNC:15971]	protein_coding	11	18468336	18526951	NO						: :
NCBP3	4428.25	0.0244329	0.0421276	0.31841	1	17719	ENSG00000074356	NCBP3	nuclear cap binding subunit 3 [Source:HGNC Symbol;Acc:HGNC:24612]	protein_coding	17	3802158	3846246	NO						: :
ATP2A3	1332.3	-0.00865211	0.0553752	0.531131	1	16923	ENSG00000074370	ATP2A3	ATPase sarcoplasmic/endoplasmic reticulum Ca2+ transporting 3 [Source:HGNC Symbol;Acc:HGNC:813]	protein_coding	17	3923870	3964464	NO						: :
CA12	282.692	0.00886473	0.0538043	0.554445	1	19751	ENSG00000074410	CA12	carbonic anhydrase 12 [Source:HGNC Symbol;Acc:HGNC:1371]	protein_coding	15	63321378	63381846	NO						: :
MGLL	14.6021	-0.0014891	0.0672721	0.833865	1	64151	ENSG00000074416	MGLL	monoglyceride lipase [Source:HGNC Symbol;Acc:HGNC:17038]	protein_coding	3	127689062	128052190	NO						: :
NTN4	45.6277	-0.00518702	0.0679769	0.511918	1	33895	ENSG00000074527	NTN4	netrin 4 [Source:HGNC Symbol;Acc:HGNC:13658]	protein_coding	12	95657807	95791189	NO						: :
BCS1L	399.456	-0.0167174	0.0567968	0.279675	1	60599	ENSG00000074582	BCS1L	BCS1 homolog, ubiquinol-cytochrome c reductase complex chaperone [Source:HGNC Symbol;Acc:HGNC:1020]	protein_coding	2	218658764	218663443	NO						: :
NUAK1	1281.33	0.00470023	0.0529411	0.753866	1	59047	ENSG00000074590	NUAK1	NUAK family kinase 1 [Source:HGNC Symbol;Acc:HGNC:14311]	protein_coding	12	106063345	106138954	NO						: :
DPP8	1783.41	0.0314214	0.045488	0.187596	1	30379	ENSG00000074603	DPP8	dipeptidyl peptidase 8 [Source:HGNC Symbol;Acc:HGNC:16490]	protein_coding	15	65442463	65517704	NO						: :
SLC24A1	392.785	0.00597669	0.0540103	0.674706	1	34770	ENSG00000074621	SLC24A1	solute carrier family 24 member 1 [Source:HGNC Symbol;Acc:HGNC:10975]	protein_coding	15	65611366	65660995	NO						: :
ZNF532	9682.5	0.00600101	0.0490721	0.750682	1	13884	ENSG00000074657	ZNF532	zinc finger protein 532 [Source:HGNC Symbol;Acc:HGNC:30940]	protein_coding	18	58862600	58986480	NO						: :
SCARF1	59.9248	-0.0181344	0.065275	0.179138	1	64006	ENSG00000074660	SCARF1	scavenger receptor class F member 1 [Source:HGNC Symbol;Acc:HGNC:16820]	protein_coding	17	1633858	1645744	NO						: :
LMAN1	7521.66	0.00123946	0.0513538	0.939456	1	8905	ENSG00000074695	LMAN1	lectin, mannose binding 1 [Source:HGNC Symbol;Acc:HGNC:6631]	protein_coding	18	59327823	59359265	NO						: :
HACD3	9292.9	-0.0142312	0.0476498	0.494865	1	20375	ENSG00000074696	HACD3	3-hydroxyacyl-CoA dehydratase 3 [Source:HGNC Symbol;Acc:HGNC:24175]	protein_coding	15	65530418	65578349	NO						: :
IPCEF1	17.9909	-0.0090225	0.0815105	0.216543	1	57683	ENSG00000074706	IPCEF1	interaction protein for cytohesin exchange factors 1 [Source:HGNC Symbol;Acc:HGNC:21204]	protein_coding	6	154154496	154356803	NO						: :
ZZEF1	1564.1	0.0546625	0.0585356	0.0272706	0.798167	15730	ENSG00000074755	ZZEF1	zinc finger ZZ-type and EF-hand domain containing 1 [Source:HGNC Symbol;Acc:HGNC:29027]	protein_coding	17	4004445	4143030	NO						: :
NOX3	1.30565	-0.00399617	0.110202	0.352029		35282	ENSG00000074771	NOX3	NADPH oxidase 3 [Source:HGNC Symbol;Acc:HGNC:7890]	protein_coding	6	155395368	155455839	NO						: :
ENO1	75058.3	-0.00725275	0.0534451	0.627614	1	34705	ENSG00000074800	ENO1	enolase 1 [Source:HGNC Symbol;Acc:HGNC:3350]	protein_coding	1	8861000	8879190	NO						: :
SLC12A1	16.2182	-0.00613627	0.0767903	0.350088	1	54443	ENSG00000074803	SLC12A1	solute carrier family 12 member 1 [Source:HGNC Symbol;Acc:HGNC:10910]	protein_coding	15	48178438	48304078	NO						: :
MYDGF	730.275	-0.0302405	0.0597499	0.106116	1	26927	ENSG00000074842	MYDGF	myeloid derived growth factor [Source:HGNC Symbol;Acc:HGNC:16948]	protein_coding	19	4641374	4670362	NO						: :
ANO8	849.425	-0.000765249	0.0501354	0.965283	1	30011	ENSG00000074855	ANO8	anoctamin 8 [Source:HGNC Symbol;Acc:HGNC:29329]	protein_coding	19	17323223	17334855	NO						: :
TUBE1	620.044	0.00528986	0.053815	0.711224	1	29462	ENSG00000074935	TUBE1	tubulin epsilon 1 [Source:HGNC Symbol;Acc:HGNC:20775]	protein_coding	6	112070663	112087529	NO						: :
ARHGEF10L	1003.36	-0.000138665	0.0494633	0.993945	1	58027	ENSG00000074964	ARHGEF10L	Rho guanine nucleotide exchange factor 10 like [Source:HGNC Symbol;Acc:HGNC:25540]	protein_coding	1	17539698	17697874	NO						: :
TXK	8.50461	0.0022165	0.0699457	0.733564	1	28677	ENSG00000074966	TXK	TXK tyrosine kinase [Source:HGNC Symbol;Acc:HGNC:12434]	protein_coding	4	48066393	48134250	NO						: :
WSCD2	32.4929	-0.00985661	0.072945	0.267975	1	33514	ENSG00000075035	WSCD2	WSC domain containing 2 [Source:HGNC Symbol;Acc:HGNC:29117]	protein_coding	12	108129288	108250537	NO						: :
KCNQ2	1116.37	-0.020021	0.0591699	0.201228	1	22515	ENSG00000075043	KCNQ2	potassium voltage-gated channel subfamily Q member 2 [Source:HGNC Symbol;Acc:HGNC:6296]	protein_coding	20	63400208	63472677	NO						: :
TACR2	1.09846	-8.84017e-06	0.0831639	0.998233		49822	ENSG00000075073	TACR2	tachykinin receptor 2 [Source:HGNC Symbol;Acc:HGNC:11527]	protein_coding	10	69403903	69416918	NO						: :
ACTR6	1045.8	0.0141573	0.0508933	0.440517	1	58932	ENSG00000075089	ACTR6	actin related protein 6 [Source:HGNC Symbol;Acc:HGNC:24025]	protein_coding	12	100199122	100241865	NO						: :
TIPIN	633.578	-0.00182529	0.0530857	0.900408	1	54098	ENSG00000075131	TIPIN	TIMELESS interacting protein [Source:HGNC Symbol;Acc:HGNC:30750]	protein_coding	15	66336191	66386746	NO						: :
SRI	2296.45	-0.0132735	0.0475294	0.524235	1	48302	ENSG00000075142	SRI	sorcin [Source:HGNC Symbol;Acc:HGNC:11292]	protein_coding	7	88205115	88226993	NO						: :
EIF4G3	6505.3	0.0329923	0.0412008	0.189361	1	67273	ENSG00000075151	EIF4G3	eukaryotic translation initiation factor 4 gamma 3 [Source:HGNC Symbol;Acc:HGNC:3298]	protein_coding	1	20806292	21177285	NO						: :
NUP37	1540.88	-0.0357559	0.0424564	0.153539	1	33743	ENSG00000075188	NUP37	nucleoporin 37 [Source:HGNC Symbol;Acc:HGNC:29929]	protein_coding	12	102073103	102120120	NO						: :
SEMA3A	1494.64	0.00695224	0.0577694	0.559882	1	19969	ENSG00000075213	SEMA3A	semaphorin 3A [Source:HGNC Symbol;Acc:HGNC:10723]	protein_coding	7	83955777	84492724	NO						: :
GTSE1	1684.81	-0.0142721	0.0447829	0.530781	1	9456	ENSG00000075218	GTSE1	G2 and S-phase expressed 1 [Source:HGNC Symbol;Acc:HGNC:13698]	protein_coding	22	46296870	46330810	NO						: :
SEMA3C	104.551	0.0117239	0.0735891	0.223265	1	23458	ENSG00000075223	SEMA3C	semaphorin 3C [Source:HGNC Symbol;Acc:HGNC:10725]	protein_coding	7	80742538	80922359	NO						: :
TTC38	571.584	-0.00198276	0.0539242	0.885772	1	9618	ENSG00000075234	TTC38	tetratricopeptide repeat domain 38 [Source:HGNC Symbol;Acc:HGNC:26082]	protein_coding	22	46267961	46294008	NO						: :
ACAT1	933.918	0.0197328	0.0581435	0.214885	1	36884	ENSG00000075239	ACAT1	acetyl-CoA acetyltransferase 1 [Source:HGNC Symbol;Acc:HGNC:93]	protein_coding	11	108116695	108147603	NO						: :
GRAMD4	769.731	0.0125769	0.0560926	0.386017	1	15744	ENSG00000075240	GRAMD4	GRAM domain containing 4 [Source:HGNC Symbol;Acc:HGNC:29113]	protein_coding	22	46576012	46679790	NO						: :
CELSR1	1493.91	0.0890552	0.100266	0.00398022	0.328095	15768	ENSG00000075275	CELSR1	cadherin EGF LAG seven-pass G-type receptor 1 [Source:HGNC Symbol;Acc:HGNC:1850]	protein_coding	22	46360834	46537620	NO						: :
WNT8B	18.6376	0.0030098	0.0692592	0.662058	1	23801	ENSG00000075290	WNT8B	Wnt family member 8B [Source:HGNC Symbol;Acc:HGNC:12789]	protein_coding	10	100463009	100483744	NO						: :
ZNF638	7984.42	0.00442568	0.0510898	0.79187	1	30007	ENSG00000075292	ZNF638	zinc finger protein 638 [Source:HGNC Symbol;Acc:HGNC:17894]	protein_coding	2	71276561	71435069	NO						: :
SLC25A40	676.49	-0.00270165	0.0491928	0.884465	1	48255	ENSG00000075303	SLC25A40	solute carrier family 25 member 40 [Source:HGNC Symbol;Acc:HGNC:29680]	protein_coding	7	87833568	87876360	NO						: :
TIMM21	923.695	-0.0247102	0.0523592	0.2101	1	17242	ENSG00000075336	TIMM21	translocase of inner mitochondrial membrane 21 [Source:HGNC Symbol;Acc:HGNC:25010]	protein_coding	18	74148523	74160531	NO						: :
ADD2	11153	-0.0128478	0.0519399	0.457733	1	32965	ENSG00000075340	ADD2	adducin 2 [Source:HGNC Symbol;Acc:HGNC:244]	protein_coding	2	70607618	70768225	NO						: :
FGF4	48.9662	0.00679623	0.0753275	0.339129	1	60670	ENSG00000075388	FGF4	fibroblast growth factor 4 [Source:HGNC Symbol;Acc:HGNC:3682]	protein_coding	11	69771022	69775341	NO						: :
RASAL2	2866.34	0.105636	0.117248	0.00233051	0.227368	64019	ENSG00000075391	RASAL2	RAS protein activator like 2 [Source:HGNC Symbol;Acc:HGNC:9874]	protein_coding	1	178094104	178484147	NO						: :
VPS9D1	54.3128	0.00426158	0.0570835	0.714887	1	47841	ENSG00000075399	VPS9D1	VPS9 domain containing 1 [Source:HGNC Symbol;Acc:HGNC:13526]	protein_coding	16	89707134	89720898	NO						: :
ZNF37A	1405.95	-0.0106612	0.059242	0.390876	1	49805	ENSG00000075407	ZNF37A	zinc finger protein 37A [Source:HGNC Symbol;Acc:HGNC:13102]	protein_coding	10	38094334	38150293	NO						: :
MARK3	3720.81	0.00839604	0.0455055	0.702831	1	28874	ENSG00000075413	MARK3	microtubule affinity regulating kinase 3 [Source:HGNC Symbol;Acc:HGNC:6897]	protein_coding	14	103385377	103503831	NO						: :
SLC25A3	13187.5	-0.0132605	0.0446855	0.560327	1	59842	ENSG00000075415	SLC25A3	solute carrier family 25 member 3 [Source:HGNC Symbol;Acc:HGNC:10989]	protein_coding	12	98593591	98606379	NO						: :
FNDC3B	2398.59	0.0127452	0.0522669	0.454281	1	45342	ENSG00000075420	FNDC3B	fibronectin type III domain containing 3B [Source:HGNC Symbol;Acc:HGNC:24670]	protein_coding	3	172039578	172401669	NO						: :
FOSL2	399.149	0.0035094	0.0606935	0.716606	1	28602	ENSG00000075426	FOSL2	FOS like 2, AP-1 transcription factor subunit [Source:HGNC Symbol;Acc:HGNC:3798]	protein_coding	2	28392448	28417317	NO						: :
CACNG5	330.023	0.00491435	0.0591621	0.645374	1	29419	ENSG00000075429	CACNG5	calcium voltage-gated channel auxiliary subunit gamma 5 [Source:HGNC Symbol;Acc:HGNC:1409]	protein_coding	17	66835117	66894751	NO						: :
CACNG4	261.568	0.00940542	0.0605948	0.412778	1	30361	ENSG00000075461	CACNG4	calcium voltage-gated channel auxiliary subunit gamma 4 [Source:HGNC Symbol;Acc:HGNC:1408]	protein_coding	17	66964707	67033398	NO						: :
FRYL	3051.09	0.0590195	0.0862648	0.0145547	0.636062	14065	ENSG00000075539	FRYL	FRY like transcription coactivator [Source:HGNC Symbol;Acc:HGNC:29127]	protein_coding	4	48497357	48780322	NO						: :
TMEM131	2171.06	0.00356526	0.0495334	0.845424	1	34823	ENSG00000075568	TMEM131	transmembrane protein 131 [Source:HGNC Symbol;Acc:HGNC:30366]	protein_coding	2	97756333	97995948	NO						: :
FSCN1	11771.5	-0.0219828	0.0578006	0.189308	1	37691	ENSG00000075618	FSCN1	fascin actin-bundling protein 1 [Source:HGNC Symbol;Acc:HGNC:11148]	protein_coding	7	5592816	5606655	NO						: :
ACTB	132032	-0.0398255	0.0539556	0.0768701	1	37603	ENSG00000075624	ACTB	actin beta [Source:HGNC Symbol;Acc:HGNC:132]	protein_coding	7	5526409	5563902	NO						: :
MOCOS	386.952	0.00693946	0.0589294	0.540888	1	10303	ENSG00000075643	MOCOS	molybdenum cofactor sulfurase [Source:HGNC Symbol;Acc:HGNC:18234]	protein_coding	18	36187497	36272157	NO						: :
PLD1	91.5277	0.00631152	0.0704799	0.418105	1	64545	ENSG00000075651	PLD1	phospholipase D1 [Source:HGNC Symbol;Acc:HGNC:9067]	protein_coding	3	171600404	171810950	NO						: :
ATP12A	96.8073	0.00236361	0.0634625	0.778624	1	21925	ENSG00000075673	ATP12A	ATPase H+/K+ transporting non-gastric alpha2 subunit [Source:HGNC Symbol;Acc:HGNC:13816]	protein_coding	13	24680408	24712472	NO						: :
WDR62	1252.29	-0.0013917	0.0544147	0.916817	1	58984	ENSG00000075702	WDR62	WD repeat domain 62 [Source:HGNC Symbol;Acc:HGNC:24502]	protein_coding	19	36054649	36105108	NO						: :
DLG1	3511.21	0.011493	0.0473073	0.581551	1	58692	ENSG00000075711	DLG1	discs large MAGUK scaffold protein 1 [Source:HGNC Symbol;Acc:HGNC:2900]	protein_coding	3	197042560	197299330	NO						: :
RAB7A	5105.67	-0.0165315	0.0455828	0.461387	1	53514	ENSG00000075785	RAB7A	RAB7A, member RAS oncogene family [Source:HGNC Symbol;Acc:HGNC:9788]	protein_coding	3	128693669	128825942	NO						: :
BCAP29	402.856	-0.0203894	0.0576392	0.210983	1	45456	ENSG00000075790	BCAP29	B cell receptor associated protein 29 [Source:HGNC Symbol;Acc:HGNC:24131]	protein_coding	7	107580246	107629170	NO						: :
SEC31B	285.599	0.00286855	0.0636767	0.733786	1	43183	ENSG00000075826	SEC31B	SEC31 homolog B, COPII coat complex component [Source:HGNC Symbol;Acc:HGNC:23197]	protein_coding	10	100486646	100519864	NO						: :
SART3	4860.98	-0.00923974	0.0439722	0.688048	1	48591	ENSG00000075856	SART3	spliceosome associated factor 3, U4/U6 recycling protein [Source:HGNC Symbol;Acc:HGNC:16860]	protein_coding	12	108522214	108561400	NO						: :
TUBA3D	2.63577	-0.000818874	0.0797854	0.850073		53278	ENSG00000075886	TUBA3D	tubulin alpha 3d [Source:HGNC Symbol;Acc:HGNC:24071]	protein_coding	2	131476119	131482934	NO						: :
EXOSC7	1806.78	-0.00957746	0.0530823	0.542345	1	34568	ENSG00000075914	EXOSC7	exosome component 7 [Source:HGNC Symbol;Acc:HGNC:28112]	protein_coding	3	44975241	45036066	NO						: :
KIFAP3	169.64	0.00468394	0.056405	0.700755	1	53873	ENSG00000075945	KIFAP3	kinesin associated protein 3 [Source:HGNC Symbol;Acc:HGNC:17060]	protein_coding	1	169921326	170085208	NO						: :
MKRN2	988.507	-0.00531598	0.0494183	0.7739	1	61742	ENSG00000075975	MKRN2	makorin ring finger protein 2 [Source:HGNC Symbol;Acc:HGNC:7113]	protein_coding	3	12557057	12586208	NO						: :
MCM6	8102.32	0.00276098	0.0524998	0.856068	1	39551	ENSG00000076003	MCM6	minichromosome maintenance complex component 6 [Source:HGNC Symbol;Acc:HGNC:6949]	protein_coding	2	135839626	135876443	NO						: :
REXO2	2063.13	-0.0135972	0.0545672	0.385765	1	36931	ENSG00000076043	REXO2	RNA exonuclease 2 [Source:HGNC Symbol;Acc:HGNC:17851]	protein_coding	11	114439435	114450279	NO						: :
RBM7	1758.47	-0.0304739	0.0500056	0.164476	1	44685	ENSG00000076053	RBM7	RNA binding motif protein 7 [Source:HGNC Symbol;Acc:HGNC:9904]	protein_coding	11	114400030	114414203	NO						: :
RBMS2	1748.19	0.0177779	0.0792394	0.123288	1	23120	ENSG00000076067	RBMS2	RNA binding motif single stranded interacting protein 2 [Source:HGNC Symbol;Acc:HGNC:9909]	protein_coding	12	56521820	56596193	NO						: :
BAZ2A	7860.61	0.0292464	0.0489924	0.186538	1	55289	ENSG00000076108	BAZ2A	bromodomain adjacent to zinc finger domain 2A [Source:HGNC Symbol;Acc:HGNC:962]	protein_coding	12	56595596	56636816	NO						: :
PTPN23	1776.22	-0.0442416	0.0575964	0.0517325	0.974376	62017	ENSG00000076201	PTPN23	protein tyrosine phosphatase non-receptor type 23 [Source:HGNC Symbol;Acc:HGNC:14406]	protein_coding	3	47381011	47413435	NO						: :
MLH1	2035.4	-0.0035995	0.0522684	0.81659	1	52286	ENSG00000076242	MLH1	mutL homolog 1 [Source:HGNC Symbol;Acc:HGNC:7127]	protein_coding	3	36993350	37050846	NO						: :
UNG	5443.11	-0.00894894	0.0536563	0.554212	1	50244	ENSG00000076248	UNG	uracil DNA glycosylase [Source:HGNC Symbol;Acc:HGNC:12572]	protein_coding	12	109097597	109110992	NO						: :
FMO4	47.6936	-0.0199556	0.0774913	0.112389	1	57068	ENSG00000076258	FMO4	flavin containing dimethylaniline monoxygenase 4 [Source:HGNC Symbol;Acc:HGNC:3772]	protein_coding	1	171314183	171342084	NO						: :
KLHL20	378.255	-0.00824352	0.0543336	0.568414	1	59049	ENSG00000076321	KLHL20	kelch like family member 20 [Source:HGNC Symbol;Acc:HGNC:25056]	protein_coding	1	173714941	173786692	NO						: :
RGS11	35.7069	0.0235483	0.10387	0.0521257	0.976444	24678	ENSG00000076344	RGS11	regulator of G protein signaling 11 [Source:HGNC Symbol;Acc:HGNC:9993]	protein_coding	16	268301	275980	NO						: :
SLC46A1	268.435	-0.00520107	0.0638034	0.564176	1	53202	ENSG00000076351	SLC46A1	solute carrier family 46 member 1 [Source:HGNC Symbol;Acc:HGNC:30521]	protein_coding	17	28394642	28407197	NO						: :
PLXNA2	103.114	0.0045264	0.0579762	0.68601	1	57625	ENSG00000076356	PLXNA2	plexin A2 [Source:HGNC Symbol;Acc:HGNC:9100]	protein_coding	1	208022242	208244384	NO						: :
SPAG5	5527.95	0.00358091	0.0479944	0.856333	1	53377	ENSG00000076382	SPAG5	sperm associated antigen 5 [Source:HGNC Symbol;Acc:HGNC:13452]	protein_coding	17	28577565	28599025	NO						: :
ANKRD13A	725.426	0.020541	0.0557313	0.22954	1	61835	ENSG00000076513	ANKRD13A	ankyrin repeat domain 13A [Source:HGNC Symbol;Acc:HGNC:21268]	protein_coding	12	109999186	110039763	NO						: :
TPD52	2233.5	0.00428305	0.0551546	0.742209	1	53506	ENSG00000076554	TPD52	tumor protein D52 [Source:HGNC Symbol;Acc:HGNC:12005]	protein_coding	8	80034745	80231232	NO						: :
ACACB	732.021	0.024851	0.0581087	0.156441	1	62704	ENSG00000076555	ACACB	acetyl-CoA carboxylase beta [Source:HGNC Symbol;Acc:HGNC:85]	protein_coding	12	109116587	109268226	NO						: :
TRAF4	3047.97	-0.0341033	0.0626525	0.0766377	1	63541	ENSG00000076604	TRAF4	TNF receptor associated factor 4 [Source:HGNC Symbol;Acc:HGNC:12034]	protein_coding	17	28744011	28750956	NO						: :
PAG1	14.0462	0.00200934	0.0690557	0.76421	1	27715	ENSG00000076641	PAG1	phosphoprotein membrane anchor with glycosphingolipid microdomains 1 [Source:HGNC Symbol;Acc:HGNC:30043]	protein_coding	8	80967810	81112068	NO						: :
GPATCH1	521.044	-0.00272682	0.0507326	0.872727	1	34079	ENSG00000076650	GPATCH1	G-patch domain containing 1 [Source:HGNC Symbol;Acc:HGNC:24658]	protein_coding	19	33080899	33130542	NO						: :
ICAM3	217.059	-0.0202764	0.0659859	0.151907	1	48521	ENSG00000076662	ICAM3	intercellular adhesion molecule 3 [Source:HGNC Symbol;Acc:HGNC:5346]	protein_coding	19	10333776	10339661	NO						: :
NT5C2	3398.73	0.00519109	0.0582901	0.6425	1	28082	ENSG00000076685	NT5C2	5'-nucleotidase, cytosolic II [Source:HGNC Symbol;Acc:HGNC:8022]	protein_coding	10	103087185	103277605	NO						: :
MCAM	742.382	0.0144352	0.0639438	0.244104	1	51926	ENSG00000076706	MCAM	melanoma cell adhesion molecule [Source:HGNC Symbol;Acc:HGNC:6934]	protein_coding	11	119308529	119321521	NO						: :
GPC4	15182.6	-0.0053188	0.0560143	0.672532	1	28553	ENSG00000076716	GPC4	glypican 4 [Source:HGNC Symbol;Acc:HGNC:4452]	protein_coding	X	133300103	133415489	NO						: :
MBNL3	253.292	-0.00364734	0.0608656	0.704786	1	27833	ENSG00000076770	MBNL3	muscleblind like splicing regulator 3 [Source:HGNC Symbol;Acc:HGNC:20564]	protein_coding	X	132369317	132489968	NO						: :
CAMSAP3	871.994	-0.0282285	0.058914	0.123475	1	53481	ENSG00000076826	CAMSAP3	calmodulin regulated spectrin associated protein family member 3 [Source:HGNC Symbol;Acc:HGNC:29307]	protein_coding	19	7595863	7618304	NO						: :
RAP1GAP	397.693	0.00551111	0.0528279	0.717016	1	67378	ENSG00000076864	RAP1GAP	RAP1 GTPase activating protein [Source:HGNC Symbol;Acc:HGNC:9858]	protein_coding	1	21596221	21669357	NO						: :
XAB2	1863.94	-0.0229248	0.0563499	0.191499	1	53502	ENSG00000076924	XAB2	XPA binding protein 2 [Source:HGNC Symbol;Acc:HGNC:14089]	protein_coding	19	7619525	7629545	NO						: :
ARHGEF1	1373.2	-0.0149732	0.0578411	0.300264	1	46112	ENSG00000076928	ARHGEF1	Rho guanine nucleotide exchange factor 1 [Source:HGNC Symbol;Acc:HGNC:681]	protein_coding	19	41883173	41930150	NO						: :
STXBP2	988.558	-0.0237941	0.0500985	0.249631	1	63041	ENSG00000076944	STXBP2	syntaxin binding protein 2 [Source:HGNC Symbol;Acc:HGNC:11445]	protein_coding	19	7636881	7647873	NO						: :
MAP2K7	1297.7	-0.0302893	0.0492399	0.172541	1	53573	ENSG00000076984	MAP2K7	mitogen-activated protein kinase kinase 7 [Source:HGNC Symbol;Acc:HGNC:6847]	protein_coding	19	7903843	7914478	NO						: :
NMRK2	676.965	-0.00670441	0.0542767	0.635948	1	63646	ENSG00000077009	NMRK2	nicotinamide riboside kinase 2 [Source:HGNC Symbol;Acc:HGNC:17871]	protein_coding	19	3933069	3942416	NO						: :
DGKD	1368.69	0.0044499	0.0500354	0.802969	1	65514	ENSG00000077044	DGKD	diacylglycerol kinase delta [Source:HGNC Symbol;Acc:HGNC:2851]	protein_coding	2	233354494	233472104	NO						: :
CTTNBP2	1316.06	0.00412096	0.0561836	0.73622	1	55952	ENSG00000077063	CTTNBP2	cortactin binding protein 2 [Source:HGNC Symbol;Acc:HGNC:15679]	protein_coding	7	117710651	117874139	NO						: :
ACTL6B	20.9947	-0.00957073	0.069012	0.310864	1	43123	ENSG00000077080	ACTL6B	actin like 6B [Source:HGNC Symbol;Acc:HGNC:160]	protein_coding	7	100643097	100656448	NO						: :
RARB	3.49588	0.00609061	0.0841722	0.28214	1	65162	ENSG00000077092	RARB	retinoic acid receptor beta [Source:HGNC Symbol;Acc:HGNC:9865]	protein_coding	3	24687887	25597932	NO						: :
TOP2B	18925.4	0.0280549	0.0546236	0.152286	1	63517	ENSG00000077097	TOP2B	DNA topoisomerase II beta [Source:HGNC Symbol;Acc:HGNC:11990]	protein_coding	3	25597984	25664907	NO						: :
TM9SF3	8523.12	-0.0167789	0.047997	0.421784	1	21786	ENSG00000077147	TM9SF3	transmembrane 9 superfamily member 3 [Source:HGNC Symbol;Acc:HGNC:21529]	protein_coding	10	96518110	96587452	NO						: :
NFKB2	668.179	3.18983107622129e-05	0.0603085	0.997304	1	25759	ENSG00000077150	NFKB2	nuclear factor kappa B subunit 2 [Source:HGNC Symbol;Acc:HGNC:7795]	protein_coding	10	102394110	102402524	NO						: :
UBE2T	1189.54	-0.000384718	0.0497557	0.982921	1	67140	ENSG00000077152	UBE2T	ubiquitin conjugating enzyme E2 T [Source:HGNC Symbol;Acc:HGNC:25009]	protein_coding	1	202331657	202341980	NO						: :
PPP1R12B	1365.1	0.0180426	0.0640721	0.188052	1	56223	ENSG00000077157	PPP1R12B	protein phosphatase 1 regulatory subunit 12B [Source:HGNC Symbol;Acc:HGNC:7619]	protein_coding	1	202348699	202592706	NO						: :
DNAJC10	6243.4	0.00190852	0.0515169	0.906058	1	62321	ENSG00000077232	DNAJC10	DnaJ heat shock protein family (Hsp40) member C10 [Source:HGNC Symbol;Acc:HGNC:24637]	protein_coding	2	182716255	182794464	NO						: :
GTF3C1	6727.18	0.00977004	0.0509761	0.577451	1	30160	ENSG00000077235	GTF3C1	general transcription factor IIIC subunit 1 [Source:HGNC Symbol;Acc:HGNC:4664]	protein_coding	16	27459555	27549913	NO						: :
IL4R	820.427	-0.0139342	0.0671174	0.227955	1	26678	ENSG00000077238	IL4R	interleukin 4 receptor [Source:HGNC Symbol;Acc:HGNC:6015]	protein_coding	16	27313668	27364778	NO						: :
USP33	3939.75	-0.00426899	0.0476389	0.832039	1	63633	ENSG00000077254	USP33	ubiquitin specific peptidase 33 [Source:HGNC Symbol;Acc:HGNC:20059]	protein_coding	1	77695987	77759852	NO						: :
PAK3	490.372	0.0515754	0.110533	0.0163897	0.669747	21042	ENSG00000077264	PAK3	p21 (RAC1) activated kinase 3 [Source:HGNC Symbol;Acc:HGNC:8592]	protein_coding	X	110944285	111227361	NO						: :
CAPN6	662.485	0.139509	0.199496	0.00161446	0.176039	21113	ENSG00000077274	CAPN6	calpain 6 [Source:HGNC Symbol;Acc:HGNC:1483]	protein_coding	X	111245099	111270483	NO						: :
DCX	366.732	0.0531267	0.128715	0.0139021	0.622209	21598	ENSG00000077279	DCX	doublecortin [Source:HGNC Symbol;Acc:HGNC:2714]	protein_coding	X	111293779	111412429	NO						: :
SNRPA	4545.34	-0.0224857	0.0549972	0.210705	1	42868	ENSG00000077312	SNRPA	small nuclear ribonucleoprotein polypeptide A [Source:HGNC Symbol;Acc:HGNC:11151]	protein_coding	19	40750637	40765389	NO						: :
SPAG6	3.23511	-0.00416336	0.0753896	0.483923	1	14771	ENSG00000077327	SPAG6	sperm associated antigen 6 [Source:HGNC Symbol;Acc:HGNC:11215]	protein_coding	10	22345445	22454224	NO						: :
EXOSC5	601.496	-0.0527107	0.0738883	0.0225779	0.754088	63908	ENSG00000077348	EXOSC5	exosome component 5 [Source:HGNC Symbol;Acc:HGNC:24662]	protein_coding	19	41386371	41397362	NO						: :
DYNC1I2	4005.9	-0.00725647	0.0460127	0.736816	1	57494	ENSG00000077380	DYNC1I2	dynein cytoplasmic 1 intermediate chain 2 [Source:HGNC Symbol;Acc:HGNC:2964]	protein_coding	2	171687409	171750158	NO						: :
APBB1IP	2.44678	-0.00672211	0.097723	0.20185		16982	ENSG00000077420	APBB1IP	amyloid beta precursor protein binding family B member 1 interacting protein [Source:HGNC Symbol;Acc:HGNC:17379]	protein_coding	10	26438341	26567803	NO						: :
LRCH4	943.993	-0.00512089	0.0498537	0.776795	1	53266	ENSG00000077454	LRCH4	leucine rich repeats and calponin homology domain containing 4 [Source:HGNC Symbol;Acc:HGNC:6691]	protein_coding	7	100574011	100586129	NO						: :
FAM76B	908.427	-0.0142243	0.0475267	0.496931	1	35692	ENSG00000077458	FAM76B	family with sequence similarity 76 member B [Source:HGNC Symbol;Acc:HGNC:28492]	protein_coding	11	95768953	95790409	NO						: :
SIRT6	315.755	-0.0125541	0.0532451	0.440471	1	62388	ENSG00000077463	SIRT6	sirtuin 6 [Source:HGNC Symbol;Acc:HGNC:14934]	protein_coding	19	4174109	4182566	NO						: :
POLD3	1511.87	0.00788852	0.0534246	0.601204	1	20528	ENSG00000077514	POLD3	DNA polymerase delta 3, accessory subunit [Source:HGNC Symbol;Acc:HGNC:20932]	protein_coding	11	74493851	74669117	NO						: :
ACTN2	165.486	0.00360862	0.0606465	0.71013	1	66530	ENSG00000077522	ACTN2	actinin alpha 2 [Source:HGNC Symbol;Acc:HGNC:164]	protein_coding	1	236664141	236764631	NO						: :
CAPZB	9172.46	-0.0310475	0.0489853	0.166325	1	43520	ENSG00000077549	CAPZB	capping actin protein of muscle Z-line subunit beta [Source:HGNC Symbol;Acc:HGNC:1491]	protein_coding	1	19338775	19485539	NO						: :
GPR137B	229.21	0.0161293	0.0522997	0.363859	1	68002	ENSG00000077585	GPR137B	G protein-coupled receptor 137B [Source:HGNC Symbol;Acc:HGNC:11862]	protein_coding	1	236142505	236221865	NO						: :
NAALAD2	328.188	0.0649778	0.111459	0.00993308	0.518666	21234	ENSG00000077616	NAALAD2	N-acetylated alpha-linked acidic dipeptidase 2 [Source:HGNC Symbol;Acc:HGNC:14526]	protein_coding	11	90131515	90192894	NO						: :
JADE1	12772.7	-0.00337598	0.0511037	0.839585	1	21682	ENSG00000077684	JADE1	jade family PHD finger 1 [Source:HGNC Symbol;Acc:HGNC:30027]	protein_coding	4	128809700	128875224	NO						: :
SLC25A43	194.661	0.0230514	0.0598098	0.161734	1	10546	ENSG00000077713	SLC25A43	solute carrier family 25 member 43 [Source:HGNC Symbol;Acc:HGNC:30557]	protein_coding	X	119399336	119454478	NO						: :
UBE2A	1487.15	-0.00813926	0.0520911	0.617214	1	14017	ENSG00000077721	UBE2A	ubiquitin conjugating enzyme E2 A [Source:HGNC Symbol;Acc:HGNC:12472]	protein_coding	X	119574536	119591083	NO						: :
FGFR1	21474.7	0.0121215	0.0550752	0.417659	1	52640	ENSG00000077782	FGFR1	fibroblast growth factor receptor 1 [Source:HGNC Symbol;Acc:HGNC:3688]	protein_coding	8	38400215	38468834	NO						: :
FKBP6	5.48934	-0.00670812	0.0844822	0.255936	1	49973	ENSG00000077800	FKBP6	FKBP prolyl isomerase family member 6 (inactive) [Source:HGNC Symbol;Acc:HGNC:3722]	protein_coding	7	73328161	73358637	NO						: :
SMC1B	19.2613	-0.00277885	0.0717937	0.6543	1	10627	ENSG00000077935	SMC1B	structural maintenance of chromosomes 1B [Source:HGNC Symbol;Acc:HGNC:11112]	protein_coding	22	45344063	45413619	NO						: :
FBLN1	5399.05	-0.010238	0.0489902	0.596666	1	8955	ENSG00000077942	FBLN1	fibulin 1 [Source:HGNC Symbol;Acc:HGNC:3600]	protein_coding	22	45502238	45601135	NO						: :
MAP2	768.106	-0.00175637	0.0638778	0.829843	1	65348	ENSG00000078018	MAP2	microtubule associated protein 2 [Source:HGNC Symbol;Acc:HGNC:6839]	protein_coding	2	209424047	209734118	NO						: :
PIAS2	2434.89	0.00526669	0.0546245	0.698773	1	10880	ENSG00000078043	PIAS2	protein inhibitor of activated STAT 2 [Source:HGNC Symbol;Acc:HGNC:17311]	protein_coding	18	46803218	46920160	NO						: :
AMPH	475.356	0.00968651	0.052667	0.546861	1	18645	ENSG00000078053	AMPH	amphiphysin [Source:HGNC Symbol;Acc:HGNC:471]	protein_coding	7	38383704	38631420	NO						: :
ARAF	1093.56	-0.0478764	0.0605623	0.0384452	0.890807	20981	ENSG00000078061	ARAF	A-Raf proto-oncogene, serine/threonine kinase [Source:HGNC Symbol;Acc:HGNC:646]	protein_coding	X	47561205	47571908	NO						: :
MCCC1	725.541	0.0211827	0.0533161	0.249636	1	64380	ENSG00000078070	MCCC1	methylcrotonyl-CoA carboxylase subunit 1 [Source:HGNC Symbol;Acc:HGNC:6936]	protein_coding	3	183015218	183116075	NO						: :
LAMP3	13.9377	0.00596429	0.0706969	0.433025	1	47590	ENSG00000078081	LAMP3	lysosomal associated membrane protein 3 [Source:HGNC Symbol;Acc:HGNC:14582]	protein_coding	3	183122215	183163839	NO						: :
NEBL	944.109	0.0215686	0.0774378	0.102054	1	37076	ENSG00000078114	NEBL	nebulette [Source:HGNC Symbol;Acc:HGNC:16932]	protein_coding	10	20779973	21293011	NO						: :
ACER3	1210.51	-0.00970979	0.0485795	0.621173	1	47655	ENSG00000078124	ACER3	alkaline ceramidase 3 [Source:HGNC Symbol;Acc:HGNC:16066]	protein_coding	11	76860859	77026797	NO						: :
UBE2K	8628.14	0.00359212	0.0508075	0.832603	1	13891	ENSG00000078140	UBE2K	ubiquitin conjugating enzyme E2 K [Source:HGNC Symbol;Acc:HGNC:4914]	protein_coding	4	39698109	39782792	NO						: :
PIK3C3	1791.37	0.00884543	0.051183	0.607306	1	20080	ENSG00000078142	PIK3C3	phosphatidylinositol 3-kinase catalytic subunit type 3 [Source:HGNC Symbol;Acc:HGNC:8974]	protein_coding	18	41955234	42087830	NO						: :
N4BP2	4466.59	0.0257159	0.0660214	0.109057	1	20829	ENSG00000078177	N4BP2	NEDD4 binding protein 2 [Source:HGNC Symbol;Acc:HGNC:29851]	protein_coding	4	40056850	40158252	NO						: :
TIGAR	987.149	-0.015525	0.0565941	0.30634	1	46136	ENSG00000078237	TIGAR	TP53 induced glycolysis regulatory phosphatase [Source:HGNC Symbol;Acc:HGNC:1185]	protein_coding	12	4307763	4360028	NO						: :
TULP3	1033.1	0.0193558	0.0540269	0.270368	1	20347	ENSG00000078246	TULP3	TUB like protein 3 [Source:HGNC Symbol;Acc:HGNC:12425]	protein_coding	12	2877223	2941138	NO						: :
SYNJ2	652.555	-0.00249947	0.0632991	0.768397	1	42091	ENSG00000078269	SYNJ2	synaptojanin 2 [Source:HGNC Symbol;Acc:HGNC:11504]	protein_coding	6	157981863	158099176	NO						: :
ADCY2	4880.45	0.00334853	0.0561995	0.781907	1	23230	ENSG00000078295	ADCY2	adenylate cyclase 2 [Source:HGNC Symbol;Acc:HGNC:233]	protein_coding	5	7396138	7830081	NO						: :
PPP2R5C	3793.96	0.00637881	0.048933	0.73768	1	14700	ENSG00000078304	PPP2R5C	protein phosphatase 2 regulatory subunit B'gamma [Source:HGNC Symbol;Acc:HGNC:9311]	protein_coding	14	101761798	101927989	NO						: :
PMS2P1	452.408	0.000586821	0.049723	0.974003	1	56898	ENSG00000078319	PMS2P1	PMS1 homolog 2, mismatch repair system component pseudogene 1 [Source:HGNC Symbol;Acc:HGNC:9123]	transcribed_unprocessed_pseudogene	7	100300024	100336307	NO						: :
RBFOX1	61.9012	0.00298253	0.0611119	0.750729	1	58012	ENSG00000078328	RBFOX1	RNA binding fox-1 homolog 1 [Source:HGNC Symbol;Acc:HGNC:18222]	protein_coding	16	5239802	7713340	NO						: :
GNB1	11984.9	-0.0228601	0.0428504	0.344171	1	64304	ENSG00000078369	GNB1	G protein subunit beta 1 [Source:HGNC Symbol;Acc:HGNC:4396]	protein_coding	1	1785285	1891117	NO						: :
EDN1	36.59	-0.00876958	0.0686265	0.339683	1	13862	ENSG00000078401	EDN1	endothelin 1 [Source:HGNC Symbol;Acc:HGNC:3176]	protein_coding	6	12290361	12297194	NO						: :
MLLT10	2791.55	-0.000259236	0.0502378	0.988162	1	40161	ENSG00000078403	MLLT10	MLLT10 histone lysine methyltransferase DOT1L cofactor [Source:HGNC Symbol;Acc:HGNC:16063]	protein_coding	10	21524646	21743630	NO						: :
ZCWPW1	51.5694	0.00487075	0.0615507	0.614449	1	50777	ENSG00000078487	ZCWPW1	zinc finger CW-type and PWWP domain containing 1 [Source:HGNC Symbol;Acc:HGNC:23486]	protein_coding	7	100400826	100428992	NO						: :
ADCYAP1R1	991.4	-0.00563562	0.0552433	0.669457	1	46629	ENSG00000078549	ADCYAP1R1	ADCYAP receptor type I [Source:HGNC Symbol;Acc:HGNC:242]	protein_coding	7	31052308	31111479	NO						: :
FGF20	11.2267	-0.00881292	0.0775559	0.253677	1	21261	ENSG00000078579	FGF20	fibroblast growth factor 20 [Source:HGNC Symbol;Acc:HGNC:3677]	protein_coding	8	16992181	17002345	NO						: :
ITM2A	430.809	-0.0187448	0.0567274	0.24526	1	10979	ENSG00000078596	ITM2A	integral membrane protein 2A [Source:HGNC Symbol;Acc:HGNC:6173]	protein_coding	X	79360384	79367667	NO						: :
NRDC	9960.11	-0.00211099	0.0489843	0.910512	1	67376	ENSG00000078618	NRDC	nardilysin convertase [Source:HGNC Symbol;Acc:HGNC:7995]	protein_coding	1	51789191	51878805	NO						: :
VDAC3	2956.84	-0.0106524	0.0510093	0.546117	1	48807	ENSG00000078668	VDAC3	voltage dependent anion channel 3 [Source:HGNC Symbol;Acc:HGNC:12674]	protein_coding	8	42391624	42405937	NO						: :
PCM1	7671.78	0.0216686	0.0518748	0.260906	1	57038	ENSG00000078674	PCM1	pericentriolar material 1 [Source:HGNC Symbol;Acc:HGNC:8727]	protein_coding	8	17922968	18029948	NO						: :
TNRC6C	3434.56	-0.00097435	0.0591369	0.922683	1	55831	ENSG00000078687	TNRC6C	trinucleotide repeat containing adaptor 6C [Source:HGNC Symbol;Acc:HGNC:29318]	protein_coding	17	77959240	78108835	NO						: :
CBFA2T2	1064.44	0.00623423	0.05531	0.638703	1	23746	ENSG00000078699	CBFA2T2	CBFA2/RUNX1 partner transcriptional co-repressor 2 [Source:HGNC Symbol;Acc:HGNC:1536]	protein_coding	20	33490075	33650036	NO						: :
BRINP1	773.964	-0.00625782	0.0625336	0.52116	1	15887	ENSG00000078725	BRINP1	BMP/retinoic acid inducible neural specific 1 [Source:HGNC Symbol;Acc:HGNC:2687]	protein_coding	9	119153458	119369435	NO						: :
ITCH	2777.24	0.0260201	0.0545122	0.173436	1	14533	ENSG00000078747	ITCH	itchy E3 ubiquitin protein ligase [Source:HGNC Symbol;Acc:HGNC:13890]	protein_coding	20	34363241	34540748	NO						: :
TP53INP2	208.039	0.0154496	0.0648055	0.219738	1	7879	ENSG00000078804	TP53INP2	tumor protein p53 inducible nuclear protein 2 [Source:HGNC Symbol;Acc:HGNC:16104]	protein_coding	20	34704339	34713439	NO						: :
SDF4	1688.63	-0.0236972	0.0512831	0.236655	1	65402	ENSG00000078808	SDF4	stromal cell derived factor 4 [Source:HGNC Symbol;Acc:HGNC:24188]	protein_coding	1	1216909	1232067	NO						: :
MYH7B	16.3656	-0.0078925	0.0675606	0.382916	1	33445	ENSG00000078814	MYH7B	myosin heavy chain 7B [Source:HGNC Symbol;Acc:HGNC:15906]	protein_coding	20	34955810	35002437	NO						: :
TP73	122.76	0.00537098	0.0663529	0.521212	1	36928	ENSG00000078900	TP73	tumor protein p73 [Source:HGNC Symbol;Acc:HGNC:12003]	protein_coding	1	3652516	3736201	NO						: :
TOLLIP	590.235	-0.0250972	0.0564227	0.166927	1	14423	ENSG00000078902	TOLLIP	toll interacting protein [Source:HGNC Symbol;Acc:HGNC:16476]	protein_coding	11	1274371	1309654	NO						: :
UBE2D4	115.6	0.000422691	0.0587848	0.966949	1	52404	ENSG00000078967	UBE2D4	ubiquitin conjugating enzyme E2 D4 (putative) [Source:HGNC Symbol;Acc:HGNC:21647]	protein_coding	7	43926436	43956136	NO						: :
CLUL1	7.08308	-0.00281284	0.0744977	0.617285	1	21293	ENSG00000079101	CLUL1	clusterin like 1 [Source:HGNC Symbol;Acc:HGNC:2096]	protein_coding	18	596988	650334	NO						: :
RUNX1T1	1192.3	0.00572739	0.0555315	0.659757	1	30928	ENSG00000079102	RUNX1T1	RUNX1 partner transcriptional co-repressor 1 [Source:HGNC Symbol;Acc:HGNC:1535]	protein_coding	8	91954967	92103286	NO						: :
CDH17	7.89583	-0.000872965	0.0706534	0.886304	1	30409	ENSG00000079112	CDH17	cadherin 17 [Source:HGNC Symbol;Acc:HGNC:1756]	protein_coding	8	94127162	94217303	NO						: :
THOC1	2559.45	-0.0100395	0.0479333	0.619655	1	20135	ENSG00000079134	THOC1	THO complex 1 [Source:HGNC Symbol;Acc:HGNC:19070]	protein_coding	18	214520	268050	NO						: :
FKBP7	131.757	-0.00473874	0.0526534	0.756254	1	66690	ENSG00000079150	FKBP7	FKBP prolyl isomerase 7 [Source:HGNC Symbol;Acc:HGNC:3723]	protein_coding	2	178463664	178478600	NO						: :
OSBPL6	514.091	0.0203271	0.0614619	0.178886	1	45883	ENSG00000079156	OSBPL6	oxysterol binding protein like 6 [Source:HGNC Symbol;Acc:HGNC:16388]	protein_coding	2	178194481	178402893	NO						: :
SLC1A3	1979.22	-0.000531628	0.0532844	0.970438	1	56867	ENSG00000079215	SLC1A3	solute carrier family 1 member 3 [Source:HGNC Symbol;Acc:HGNC:10941]	protein_coding	5	36596588	36688334	NO						: :
XRCC5	34349.4	0.00237448	0.0449672	0.914921	1	44449	ENSG00000079246	XRCC5	X-ray repair cross complementing 5 [Source:HGNC Symbol;Acc:HGNC:12833]	protein_coding	2	216107464	216206303	NO						: :
LXN	143.922	-0.000599696	0.0536536	0.965816	1	45326	ENSG00000079257	LXN	latexin [Source:HGNC Symbol;Acc:HGNC:13347]	protein_coding	3	158645822	158672648	NO						: :
SP140	8.41567	-0.00168727	0.0716547	0.777556	1	55530	ENSG00000079263	SP140	SP140 nuclear body protein [Source:HGNC Symbol;Acc:HGNC:17133]	protein_coding	2	230203110	230313215	NO						: :
MKNK1	507.404	0.00981647	0.0547312	0.49994	1	64100	ENSG00000079277	MKNK1	MAPK interacting serine/threonine kinase 1 [Source:HGNC Symbol;Acc:HGNC:7110]	protein_coding	1	46557407	46616843	NO						: :
TNS1	316.59	0.007637	0.0582422	0.520451	1	66665	ENSG00000079308	TNS1	tensin 1 [Source:HGNC Symbol;Acc:HGNC:11973]	protein_coding	2	217799588	218033982	NO						: :
REXO1	1423.1	-0.0377242	0.0521356	0.0944075	1	52957	ENSG00000079313	REXO1	RNA exonuclease 1 homolog [Source:HGNC Symbol;Acc:HGNC:24616]	protein_coding	19	1815248	1848483	NO						: :
SAR1A	4010.86	-0.00176329	0.0501057	0.920345	1	38879	ENSG00000079332	SAR1A	secretion associated Ras related GTPase 1A [Source:HGNC Symbol;Acc:HGNC:10534]	protein_coding	10	70147289	70170523	NO						: :
CDC14A	545.573	0.0132824	0.0471938	0.528917	1	51766	ENSG00000079335	CDC14A	cell division cycle 14A [Source:HGNC Symbol;Acc:HGNC:1718]	protein_coding	1	100345001	100520277	NO						: :
RAPGEF3	375.736	-0.0171857	0.0659298	0.186946	1	26609	ENSG00000079337	RAPGEF3	Rap guanine nucleotide exchange factor 3 [Source:HGNC Symbol;Acc:HGNC:16629]	protein_coding	12	47734363	47771040	NO						: :
CEACAM1	47.9205	-0.00522474	0.067191	0.519534	1	53375	ENSG00000079385	CEACAM1	CEA cell adhesion molecule 1 [Source:HGNC Symbol;Acc:HGNC:1814]	protein_coding	19	42507304	42561234	NO						: :
SENP1	1331.27	-0.0105413	0.0540712	0.487866	1	47666	ENSG00000079387	SENP1	SUMO specific peptidase 1 [Source:HGNC Symbol;Acc:HGNC:17927]	protein_coding	12	48042897	48106079	NO						: :
DUSP13	18.1151	-0.00928925	0.0716587	0.29426	1	47946	ENSG00000079393	DUSP13	dual specificity phosphatase 13 [Source:HGNC Symbol;Acc:HGNC:19681]	protein_coding	10	75094432	75109221	NO						: :
CIC	1670.28	0.000339653	0.0507602	0.983989	1	60691	ENSG00000079432	CIC	capicua transcriptional repressor [Source:HGNC Symbol;Acc:HGNC:14214]	protein_coding	19	42268537	42295797	NO						: :
LIPE	141.561	-0.0124619	0.0632848	0.291087	1	53362	ENSG00000079435	LIPE	lipase E, hormone sensitive type [Source:HGNC Symbol;Acc:HGNC:6621]	protein_coding	19	42401514	42427388	NO						: :
FDFT1	21459.2	-0.00207477	0.0529719	0.887839	1	42435	ENSG00000079459	FDFT1	farnesyl-diphosphate farnesyltransferase 1 [Source:HGNC Symbol;Acc:HGNC:3629]	protein_coding	8	11795573	11839304	NO						: :
PAFAH1B3	1077.09	-0.0174574	0.0541404	0.304091	1	56187	ENSG00000079462	PAFAH1B3	platelet activating factor acetylhydrolase 1b catalytic subunit 3 [Source:HGNC Symbol;Acc:HGNC:8576]	protein_coding	19	42297033	42303546	NO						: :
OPHN1	508.792	0.00779741	0.0554188	0.565493	1	22800	ENSG00000079482	OPHN1	oligophrenin 1 [Source:HGNC Symbol;Acc:HGNC:8148]	protein_coding	X	67949349	68433913	NO						: :
KIF22	4170.92	-0.0319427	0.0471983	0.169757	1	58942	ENSG00000079616	KIF22	kinesin family member 22 [Source:HGNC Symbol;Acc:HGNC:6391]	protein_coding	16	29790727	29805385	NO						: :
CARMIL1	2431.33	0.0143015	0.0508329	0.437678	1	13513	ENSG00000079691	CARMIL1	capping protein regulator and myosin 1 linker 1 [Source:HGNC Symbol;Acc:HGNC:21581]	protein_coding	6	25279078	25620530	NO						: :
PGM1	3331.69	0.00755137	0.0657187	0.418308	1	47516	ENSG00000079739	PGM1	phosphoglucomutase 1 [Source:HGNC Symbol;Acc:HGNC:8905]	protein_coding	1	63593411	63660245	NO						: :
DDX1	6898.6	-0.000824011	0.0518086	0.958503	1	58755	ENSG00000079785	DDX1	DEAD-box helicase 1 [Source:HGNC Symbol;Acc:HGNC:2734]	protein_coding	2	15591178	15634346	NO						: :
DNM2	4128.63	-0.0134141	0.0446173	0.556625	1	60617	ENSG00000079805	DNM2	dynamin 2 [Source:HGNC Symbol;Acc:HGNC:2974]	protein_coding	19	10718055	10833488	NO						: :
EPB41L2	8015.29	0.0141216	0.0497014	0.463587	1	21641	ENSG00000079819	EPB41L2	erythrocyte membrane protein band 4.1 like 2 [Source:HGNC Symbol;Acc:HGNC:3379]	protein_coding	6	130839347	131063322	NO						: :
RIMS1	82.2801	0.00714527	0.0625388	0.477167	1	58065	ENSG00000079841	RIMS1	regulating synaptic membrane exocytosis 1 [Source:HGNC Symbol;Acc:HGNC:17282]	protein_coding	6	71886550	72403145	NO						: :
MOXD1	347.683	-0.0028791	0.057967	0.79149	1	23046	ENSG00000079931	MOXD1	monooxygenase DBH like 1 [Source:HGNC Symbol;Acc:HGNC:21063]	protein_coding	6	132296055	132401475	NO						: :
STX7	1980.15	0.0156291	0.0506816	0.405354	1	19938	ENSG00000079950	STX7	syntaxin 7 [Source:HGNC Symbol;Acc:HGNC:11442]	protein_coding	6	132445867	132513198	NO						: :
RABL2B	540.146	-0.0244187	0.067913	0.110794	1	30220	ENSG00000079974	RABL2B	RAB, member of RAS oncogene family like 2B [Source:HGNC Symbol;Acc:HGNC:9800]	protein_coding	22	50767501	50783667	NO						: :
KEAP1	1254.21	-0.019942	0.0609605	0.187184	1	55464	ENSG00000079999	KEAP1	kelch like ECH associated protein 1 [Source:HGNC Symbol;Acc:HGNC:23177]	protein_coding	19	10486125	10503558	NO						: :
DDX43	98.1682	0.349825	1.22031	0.000754467	0.102331	35047	ENSG00000080007	DDX43	DEAD-box helicase 43 [Source:HGNC Symbol;Acc:HGNC:18677]	protein_coding	6	73394828	73417566	NO						: :
PTPRH	26.1864	0.00729649	0.0800887	0.272059	1	42193	ENSG00000080031	PTPRH	protein tyrosine phosphatase receptor type H [Source:HGNC Symbol;Acc:HGNC:9672]	protein_coding	19	55181247	55209506	NO						: :
DCT	0.983026	0.00208862	0.0887486	0.603833		11558	ENSG00000080166	DCT	dopachrome tautomerase [Source:HGNC Symbol;Acc:HGNC:2709]	protein_coding	13	94436811	94479682	NO						: :
SLC35C2	712.382	-0.0250349	0.0654905	0.115488	1	8656	ENSG00000080189	SLC35C2	solute carrier family 35 member C2 [Source:HGNC Symbol;Acc:HGNC:17117]	protein_coding	20	46345980	46364458	NO						: :
CRYBG3	1449.8	0.032338	0.0850195	0.0492214	0.95207	39506	ENSG00000080200	CRYBG3	crystallin beta-gamma domain containing 3 [Source:HGNC Symbol;Acc:HGNC:34427]	protein_coding	3	97822011	97944984	NO						: :
EPHA6	60.9255	0.00511789	0.061416	0.601092	1	64696	ENSG00000080224	EPHA6	EPH receptor A6 [Source:HGNC Symbol;Acc:HGNC:19296]	protein_coding	3	96814581	97761532	NO						: :
SCTR	1.90175	-0.00146528	0.0810887	0.73371		53655	ENSG00000080293	SCTR	secretin receptor [Source:HGNC Symbol;Acc:HGNC:10608]	protein_coding	2	119439843	119525301	NO						: :
RFX3	1447.5	0.0029928	0.0508218	0.859798	1	43799	ENSG00000080298	RFX3	regulatory factor X3 [Source:HGNC Symbol;Acc:HGNC:9984]	protein_coding	9	3218297	3526004	NO						: :
RIF1	10094.7	0.0414152	0.0758493	0.0373981	0.882648	62522	ENSG00000080345	RIF1	replication timing regulatory factor 1 [Source:HGNC Symbol;Acc:HGNC:23207]	protein_coding	2	151409883	151508013	NO						: :
RAB21	1763.61	-0.00793735	0.0516251	0.634036	1	30412	ENSG00000080371	RAB21	RAB21, member RAS oncogene family [Source:HGNC Symbol;Acc:HGNC:18263]	protein_coding	12	71754863	71800286	NO						: :
SLC4A4	92.736	0.00895516	0.0628691	0.398199	1	41262	ENSG00000080493	SLC4A4	solute carrier family 4 member 4 [Source:HGNC Symbol;Acc:HGNC:11030]	protein_coding	4	71062667	71572087	NO						: :
SMARCA2	237.522	0.000137887	0.0623062	0.987225	1	11896	ENSG00000080503	SMARCA2	SWI/SNF related, matrix associated, actin dependent regulator of chromatin, subfamily a, member 2 [Source:HGNC Symbol;Acc:HGNC:11098]	protein_coding	9	1980290	2193624	NO						: :
RDH8	1.98369	-0.00513103	0.0998469	0.272814		48234	ENSG00000080511	RDH8	retinol dehydrogenase 8 [Source:HGNC Symbol;Acc:HGNC:14423]	protein_coding	19	10013249	10022279	NO						: :
SESN1	1507.82	-0.00145255	0.0582008	0.890842	1	58044	ENSG00000080546	SESN1	sestrin 1 [Source:HGNC Symbol;Acc:HGNC:21595]	protein_coding	6	108984309	109094846	NO						: :
MID2	124.761	0.00721025	0.062943	0.468681	1	19799	ENSG00000080561	MID2	midline 2 [Source:HGNC Symbol;Acc:HGNC:7096]	protein_coding	X	107825755	107931637	NO						: :
COL5A3	81.938	0.00961819	0.06345	0.368071	1	48183	ENSG00000080573	COL5A3	collagen type V alpha 3 chain [Source:HGNC Symbol;Acc:HGNC:14864]	protein_coding	19	9959561	10010504	NO						: :
SRCAP	2559.43	0.0246347	0.0610178	0.139646	1	59138	ENSG00000080603	SRCAP	Snf2 related CREBBP activator protein [Source:HGNC Symbol;Acc:HGNC:16974]	protein_coding	16	30698209	30741409	NO						: :
PUM3	2956.29	-0.00272296	0.0512265	0.869016	1	42635	ENSG00000080608	PUM3	pumilio RNA binding family member 3 [Source:HGNC Symbol;Acc:HGNC:29676]	protein_coding	9	2720469	2844095	NO						: :
CHRNA3	171.315	-0.00342058	0.0570484	0.766824	1	24442	ENSG00000080644	CHRNA3	cholinergic receptor nicotinic alpha 3 subunit [Source:HGNC Symbol;Acc:HGNC:1957]	protein_coding	15	78593052	78621295	NO						: :
KCNN2	348.838	0.00407556	0.0549446	0.756695	1	36288	ENSG00000080709	KCNN2	potassium calcium-activated channel subfamily N member 2 [Source:HGNC Symbol;Acc:HGNC:6291]	protein_coding	5	114055926	114496500	NO						: :
CNOT4	1088.55	-0.00328742	0.0480652	0.867494	1	54682	ENSG00000080802	CNOT4	CCR4-NOT transcription complex subunit 4 [Source:HGNC Symbol;Acc:HGNC:7880]	protein_coding	7	135361795	135510127	NO						: :
PSEN1	2221.95	0.00284448	0.0459805	0.894685	1	10204	ENSG00000080815	PSEN1	presenilin 1 [Source:HGNC Symbol;Acc:HGNC:9508]	protein_coding	14	73136418	73223691	NO						: :
CPOX	1068.48	-0.000160028	0.0482525	0.993443	1	38463	ENSG00000080819	CPOX	coproporphyrinogen oxidase [Source:HGNC Symbol;Acc:HGNC:2321]	protein_coding	3	98579446	98593648	NO						: :
CLDND1	1984.49	0.00323332	0.043283	0.889482	1	41226	ENSG00000080822	CLDND1	claudin domain containing 1 [Source:HGNC Symbol;Acc:HGNC:1322]	protein_coding	3	98497912	98523066	NO						: :
MOK	52.7424	-0.0039369	0.0603944	0.690545	1	11976	ENSG00000080823	MOK	MOK protein kinase [Source:HGNC Symbol;Acc:HGNC:9833]	protein_coding	14	102224500	102305190	NO						: :
HSP90AA1	90851.6	-0.00589706	0.0495551	0.748787	1	18254	ENSG00000080824	HSP90AA1	heat shock protein 90 alpha family class A member 1 [Source:HGNC Symbol;Acc:HGNC:5253]	protein_coding	14	102080742	102139699	NO						: :
RBL1	700.375	0.00804206	0.0554105	0.555311	1	11517	ENSG00000080839	RBL1	RB transcriptional corepressor like 1 [Source:HGNC Symbol;Acc:HGNC:9893]	protein_coding	20	36996349	37095997	NO						: :
DLGAP4	2009.15	-0.0125729	0.0516333	0.472047	1	23411	ENSG00000080845	DLGAP4	DLG associated protein 4 [Source:HGNC Symbol;Acc:HGNC:24476]	protein_coding	20	36306336	36528637	NO						: :
IGSF9B	6442.51	0.0350716	0.0588743	0.0835013	1	38943	ENSG00000080854	IGSF9B	immunoglobulin superfamily member 9B [Source:HGNC Symbol;Acc:HGNC:32326]	protein_coding	11	133896438	133956968	NO						: :
CROCCP3	349.869	0.0196484	0.0673235	0.151442	1	66710	ENSG00000080947	CROCCP3	CROCC pseudogene 3 [Source:HGNC Symbol;Acc:HGNC:29405]	transcribed_unprocessed_pseudogene	1	16467436	16499257	NO						: :
NDC80	1923.41	-0.03713	0.0646984	0.0609179	1	19824	ENSG00000080986	NDC80	NDC80 kinetochore complex component [Source:HGNC Symbol;Acc:HGNC:16909]	protein_coding	18	2571557	2616635	NO						: :
AP4E1	932.755	0.00830289	0.0551841	0.54899	1	23748	ENSG00000081014	AP4E1	adaptor related protein complex 4 subunit epsilon 1 [Source:HGNC Symbol;Acc:HGNC:573]	protein_coding	15	50908672	51005895	NO						: :
RSBN1	1405.27	0.0120851	0.0547162	0.425592	1	67390	ENSG00000081019	RSBN1	round spermatid basic protein 1 [Source:HGNC Symbol;Acc:HGNC:25642]	protein_coding	1	113761832	113812476	NO						: :
MAGI3	636.585	0.0268263	0.0611453	0.122082	1	52118	ENSG00000081026	MAGI3	membrane associated guanylate kinase, WW and PDZ domain containing 3 [Source:HGNC Symbol;Acc:HGNC:29647]	protein_coding	1	113390515	113685923	NO						: :
CXCL2	2.81869	-0.00278697	0.0871228	0.51359		45552	ENSG00000081041	CXCL2	C-X-C motif chemokine ligand 2 [Source:HGNC Symbol;Acc:HGNC:4603]	protein_coding	4	74097040	74099196	NO						: :
AFP	55.5195	-0.00322601	0.0737392	0.5857	1	16482	ENSG00000081051	AFP	alpha fetoprotein [Source:HGNC Symbol;Acc:HGNC:317]	protein_coding	4	73431138	73456174	NO						: :
COL4A4	87.213	0.0293496	0.109473	0.038169	0.887181	64856	ENSG00000081052	COL4A4	collagen type IV alpha 4 chain [Source:HGNC Symbol;Acc:HGNC:2206]	protein_coding	2	227002714	227164453	NO						: :
TCF7	338.058	-0.000446939	0.0522794	0.976766	1	35403	ENSG00000081059	TCF7	transcription factor 7 [Source:HGNC Symbol;Acc:HGNC:11639]	protein_coding	5	134114681	134151865	NO						: :
OSTM1	587.433	-0.0181042	0.0635139	0.191129	1	26964	ENSG00000081087	OSTM1	osteoclastogenesis associated transmembrane protein 1 [Source:HGNC Symbol;Acc:HGNC:21652]	protein_coding	6	108041409	108165854	NO						: :
CDH7	54.5089	0.00931569	0.0701518	0.307535	1	8506	ENSG00000081138	CDH7	cadherin 7 [Source:HGNC Symbol;Acc:HGNC:1766]	protein_coding	18	65750252	65890337	NO						: :
IMPG2	4.91003	0.00154192	0.0719802	0.792658	1	38737	ENSG00000081148	IMPG2	interphotoreceptor matrix proteoglycan 2 [Source:HGNC Symbol;Acc:HGNC:18362]	protein_coding	3	101222546	101320575	NO						: :
PCNP	5793.86	-0.0163664	0.0467943	0.44992	1	51880	ENSG00000081154	PCNP	PEST proteolytic signal containing nuclear protein [Source:HGNC Symbol;Acc:HGNC:30023]	protein_coding	3	101574180	101594465	NO						: :
EXD2	1210.64	0.011427	0.0490994	0.555614	1	49138	ENSG00000081177	EXD2	exonuclease 3'-5' domain containing 2 [Source:HGNC Symbol;Acc:HGNC:20217]	protein_coding	14	69191498	69244020	NO						: :
ARG2	1500.49	-0.00637213	0.0514164	0.701987	1	27975	ENSG00000081181	ARG2	arginase 2 [Source:HGNC Symbol;Acc:HGNC:664]	protein_coding	14	67619920	67651708	NO						: :
MEF2C	47.7807	0.000681758	0.06205	0.937726	1	48679	ENSG00000081189	MEF2C	myocyte enhancer factor 2C [Source:HGNC Symbol;Acc:HGNC:6996]	protein_coding	5	88717117	88904257	NO						: :
PTPRC	1.35132	0.000563035	0.0888158	0.881825		57943	ENSG00000081237	PTPRC	protein tyrosine phosphatase receptor type C [Source:HGNC Symbol;Acc:HGNC:9666]	protein_coding	1	198638457	198757476	NO						: :
CACNA1S	5.21663	0.00496327	0.0776366	0.401231	1	66060	ENSG00000081248	CACNA1S	calcium voltage-gated channel subunit alpha1 S [Source:HGNC Symbol;Acc:HGNC:1397]	protein_coding	1	201039512	201112451	NO						: :
PKP1	51.0645	0.00532895	0.0662718	0.524782	1	67499	ENSG00000081277	PKP1	plakophilin 1 [Source:HGNC Symbol;Acc:HGNC:9023]	protein_coding	1	201283452	201332993	NO						: :
UBA5	2053.77	0.00739712	0.0445765	0.743341	1	62275	ENSG00000081307	UBA5	ubiquitin like modifier activating enzyme 5 [Source:HGNC Symbol;Acc:HGNC:23230]	protein_coding	3	132654446	132679794	NO						: :
STK17B	617.496	0.00350056	0.0580266	0.749443	1	39072	ENSG00000081320	STK17B	serine/threonine kinase 17b [Source:HGNC Symbol;Acc:HGNC:11396]	protein_coding	2	196133583	196176503	NO						: :
CDC14B	4468.28	-0.0066953	0.0506621	0.700669	1	16857	ENSG00000081377	CDC14B	cell division cycle 14B [Source:HGNC Symbol;Acc:HGNC:1719]	protein_coding	9	96490241	96619843	NO						: :
ZNF510	965.994	0.0105861	0.0512294	0.544071	1	39091	ENSG00000081386	ZNF510	zinc finger protein 510 [Source:HGNC Symbol;Acc:HGNC:29161]	protein_coding	9	96754553	96778129	NO						: :
LRP2	168.273	0.0924703	0.256186	0.00294234	0.268236	52351	ENSG00000081479	LRP2	LDL receptor related protein 2 [Source:HGNC Symbol;Acc:HGNC:6694]	protein_coding	2	169127109	169362534	NO						: :
ZNF506	760.478	-0.00414421	0.0510152	0.805424	1	32518	ENSG00000081665	ZNF506	zinc finger protein 506 [Source:HGNC Symbol;Acc:HGNC:23780]	protein_coding	19	19785839	19821751	NO						: :
JMJD4	196.577	-0.00756671	0.0673623	0.39832	1	66212	ENSG00000081692	JMJD4	jumonji domain containing 4 [Source:HGNC Symbol;Acc:HGNC:25724]	protein_coding	1	227730425	227735411	NO						: :
DUSP12	578.067	0.00143487	0.0536073	0.918744	1	65796	ENSG00000081721	DUSP12	dual specificity phosphatase 12 [Source:HGNC Symbol;Acc:HGNC:3067]	protein_coding	1	161749758	161757238	NO						: :
AACS	2909.55	0.004148	0.0568885	0.724457	1	58668	ENSG00000081760	AACS	acetoacetyl-CoA synthetase [Source:HGNC Symbol;Acc:HGNC:21298]	protein_coding	12	125065434	125143333	NO						: :
DELE1	1596.79	-0.00239717	0.0505074	0.88941	1	41155	ENSG00000081791	DELE1	DAP3 binding cell death enhancer 1 [Source:HGNC Symbol;Acc:HGNC:28969]	protein_coding	5	141923855	141942047	NO						: :
CADPS2	1225.13	0.00485132	0.0515264	0.767025	1	54447	ENSG00000081803	CADPS2	calcium dependent secretion activator 2 [Source:HGNC Symbol;Acc:HGNC:16018]	protein_coding	7	122318411	122886759	NO						: :
PCDHB4	111	0.00326745	0.0609378	0.731328	1	60871	ENSG00000081818	PCDHB4	protocadherin beta 4 [Source:HGNC Symbol;Acc:HGNC:8689]	protein_coding	5	141121818	141125623	NO						: :
PCDHA6	124.638	-0.455148	0.98419	0.000197872	0.0396529	51106	ENSG00000081842	PCDHA6	protocadherin alpha 6 [Source:HGNC Symbol;Acc:HGNC:8672]	protein_coding	5	140827958	141012347	NO						: :
PCDHGA2	26.0935	0.0163023	0.0822543	0.124997	1	58864	ENSG00000081853	PCDHGA2	protocadherin gamma subfamily A, 2 [Source:HGNC Symbol;Acc:HGNC:8700]	protein_coding	5	141338760	141512975	NO						: :
HSPB11	551.17	0.0129223	0.0510643	0.472725	1	65398	ENSG00000081870	HSPB11	heat shock protein family B (small) member 11 [Source:HGNC Symbol;Acc:HGNC:25019]	protein_coding	1	53916574	53945699	NO						: :
PHLPP1	4001.19	0.00486771	0.0533777	0.739029	1	8949	ENSG00000081913	PHLPP1	PH domain and leucine rich repeat protein phosphatase 1 [Source:HGNC Symbol;Acc:HGNC:20610]	protein_coding	18	62715541	62980433	NO						: :
ATP8B1	486.349	0.00872143	0.0551509	0.532836	1	13247	ENSG00000081923	ATP8B1	ATPase phospholipid transporting 8B1 [Source:HGNC Symbol;Acc:HGNC:3706]	protein_coding	18	57646426	57803315	NO						: :
IL12RB2	60.4844	0.00324827	0.0660748	0.67692	1	60279	ENSG00000081985	IL12RB2	interleukin 12 receptor subunit beta 2 [Source:HGNC Symbol;Acc:HGNC:5972]	protein_coding	1	67307364	67398724	NO						: :
SMARCD3	73.5925	0.00572488	0.0605198	0.578649	1	37703	ENSG00000082014	SMARCD3	SWI/SNF related, matrix associated, actin dependent regulator of chromatin, subfamily d, member 3 [Source:HGNC Symbol;Acc:HGNC:11108]	protein_coding	7	151238764	151277896	NO						: :
WDR70	1263.23	-0.0276337	0.0479095	0.217097	1	36364	ENSG00000082068	WDR70	WD repeat domain 70 [Source:HGNC Symbol;Acc:HGNC:25495]	protein_coding	5	37379285	37753435	NO						: :
STRADB	1507.59	0.0235277	0.0498733	0.256659	1	63077	ENSG00000082146	STRADB	STE20 related adaptor beta [Source:HGNC Symbol;Acc:HGNC:13205]	protein_coding	2	201387858	201480846	NO						: :
BZW1	12443.9	-0.00526448	0.056413	0.668742	1	66412	ENSG00000082153	BZW1	basic leucine zipper and W2 domains 1 [Source:HGNC Symbol;Acc:HGNC:18380]	protein_coding	2	200810594	200827338	NO						: :
PGR	3.30627	0.00421145	0.0760269	0.471983	1	58028	ENSG00000082175	PGR	progesterone receptor [Source:HGNC Symbol;Acc:HGNC:8910]	protein_coding	11	101029624	101129813	NO						: :
C1QTNF3	100.144	0.00220258	0.0596989	0.823612	1	54957	ENSG00000082196	C1QTNF3	C1q and TNF related 3 [Source:HGNC Symbol;Acc:HGNC:14326]	protein_coding	5	34017858	34043213	NO						: :
ME2	3882.3	0.0105726	0.0506131	0.556445	1	8150	ENSG00000082212	ME2	malic enzyme 2 [Source:HGNC Symbol;Acc:HGNC:6984]	protein_coding	18	50879080	50954257	NO						: :
C5orf22	1611.56	-0.00756367	0.0484551	0.69919	1	55934	ENSG00000082213	C5orf22	chromosome 5 open reading frame 22 [Source:HGNC Symbol;Acc:HGNC:25639]	protein_coding	5	31532287	31555053	NO						: :
CCNT2	2857.27	-0.0115435	0.0481192	0.567925	1	66301	ENSG00000082258	CCNT2	cyclin T2 [Source:HGNC Symbol;Acc:HGNC:1600]	protein_coding	2	134918235	134959342	NO						: :
FAM135A	1832.42	0.00384346	0.0537656	0.785559	1	40681	ENSG00000082269	FAM135A	family with sequence similarity 135 member A [Source:HGNC Symbol;Acc:HGNC:21084]	protein_coding	6	70412941	70561174	NO						: :
COL19A1	1.29444	0.00272857	0.0932067	0.50341		19450	ENSG00000082293	COL19A1	collagen type XIX alpha 1 chain [Source:HGNC Symbol;Acc:HGNC:2196]	protein_coding	6	69866556	70212468	NO						: :
EPB41L3	851.624	0.0201376	0.059453	0.197216	1	16953	ENSG00000082397	EPB41L3	erythrocyte membrane protein band 4.1 like 3 [Source:HGNC Symbol;Acc:HGNC:3380]	protein_coding	18	5392381	5630700	NO						: :
COBLL1	307.551	0.0167222	0.0567219	0.2806	1	66657	ENSG00000082438	COBLL1	cordon-bleu WH2 repeat protein like 1 [Source:HGNC Symbol;Acc:HGNC:23571]	protein_coding	2	164653624	164843679	NO						: :
DLG3	2206.92	0.0160128	0.0506916	0.395529	1	10460	ENSG00000082458	DLG3	discs large MAGUK scaffold protein 3 [Source:HGNC Symbol;Acc:HGNC:2902]	protein_coding	X	70444835	70505490	NO						: :
KCNK2	11.3698	-0.00205901	0.0700864	0.749222	1	63505	ENSG00000082482	KCNK2	potassium two pore domain channel subfamily K member 2 [Source:HGNC Symbol;Acc:HGNC:6277]	protein_coding	1	215005775	215237090	NO						: :
SERTAD4	311.555	0.0683935	0.152396	0.00799733	0.465688	59089	ENSG00000082497	SERTAD4	SERTA domain containing 4 [Source:HGNC Symbol;Acc:HGNC:25236]	protein_coding	1	210232796	210246631	NO						: :
TRAF5	1784.06	0.0158628	0.056662	0.298344	1	65799	ENSG00000082512	TRAF5	TNF receptor associated factor 5 [Source:HGNC Symbol;Acc:HGNC:12035]	protein_coding	1	211326615	211374946	NO						: :
MRPL22	989.654	-0.032712	0.0440705	0.180577	1	43234	ENSG00000082515	MRPL22	mitochondrial ribosomal protein L22 [Source:HGNC Symbol;Acc:HGNC:14480]	protein_coding	5	154941073	154969411	NO						: :
GEMIN5	2685.89	0.00909272	0.055978	0.502171	1	52045	ENSG00000082516	GEMIN5	gem nuclear organelle associated protein 5 [Source:HGNC Symbol;Acc:HGNC:20043]	protein_coding	5	154887411	154938211	NO						: :
OPRK1	33.3576	0.00852345	0.0676556	0.358346	1	44978	ENSG00000082556	OPRK1	opioid receptor kappa 1 [Source:HGNC Symbol;Acc:HGNC:8154]	protein_coding	8	53225724	53251637	NO						: :
NFE2L1	8192.12	-0.00380447	0.0478861	0.848287	1	31560	ENSG00000082641	NFE2L1	nuclear factor, erythroid 2 like 1 [Source:HGNC Symbol;Acc:HGNC:7781]	protein_coding	17	48048329	48061545	NO						: :
SEMA5B	895.58	-0.00319479	0.0515369	0.843883	1	47540	ENSG00000082684	SEMA5B	semaphorin 5B [Source:HGNC Symbol;Acc:HGNC:10737]	protein_coding	3	122909082	123028605	NO						: :
GSK3B	3631.4	-0.00427467	0.0459161	0.842884	1	58252	ENSG00000082701	GSK3B	glycogen synthase kinase 3 beta [Source:HGNC Symbol;Acc:HGNC:4617]	protein_coding	3	119821321	120094994	NO						: :
ITGB5	6416.31	0.00288659	0.0541396	0.832935	1	62805	ENSG00000082781	ITGB5	integrin subunit beta 5 [Source:HGNC Symbol;Acc:HGNC:6160]	protein_coding	3	124761948	124901418	NO						: :
ERC1	3116.8	0.147724	0.124421	0.000581883	0.0893237	63073	ENSG00000082805	ERC1	ELKS/RAB6-interacting/CAST family member 1 [Source:HGNC Symbol;Acc:HGNC:17072]	protein_coding	12	990509	1495933	NO						: :
XPO1	26339.8	0.0141025	0.0442409	0.540936	1	62954	ENSG00000082898	XPO1	exportin 1 [Source:HGNC Symbol;Acc:HGNC:12825]	protein_coding	2	61476032	61538741	NO						: :
RNF13	1022.91	-0.0113342	0.05032	0.536632	1	55971	ENSG00000082996	RNF13	ring finger protein 13 [Source:HGNC Symbol;Acc:HGNC:10057]	protein_coding	3	149812770	149962139	NO						: :
TRPM3	272.43	0.0024896	0.0599732	0.799359	1	38759	ENSG00000083067	TRPM3	transient receptor potential cation channel subfamily M member 3 [Source:HGNC Symbol;Acc:HGNC:17992]	protein_coding	9	70529060	71446904	NO						: :
PALB2	1338.76	0.000198593	0.0502777	0.990909	1	46402	ENSG00000083093	PALB2	partner and localizer of BRCA2 [Source:HGNC Symbol;Acc:HGNC:26144]	protein_coding	16	23603160	23641310	NO						: :
DOP1A	1274.37	0.0286662	0.0588216	0.120843	1	51068	ENSG00000083097	DOP1A	DOP1 leucine zipper like protein A [Source:HGNC Symbol;Acc:HGNC:21194]	protein_coding	6	83067666	83171350	NO						: :
LYRM2	753.037	-0.00621137	0.0543952	0.656607	1	17755	ENSG00000083099	LYRM2	LYR motif containing 2 [Source:HGNC Symbol;Acc:HGNC:25229]	protein_coding	6	89568144	89638749	NO						: :
BCKDHB	868.536	-0.00561798	0.0538585	0.694532	1	27551	ENSG00000083123	BCKDHB	branched chain keto acid dehydrogenase E1 subunit beta [Source:HGNC Symbol;Acc:HGNC:987]	protein_coding	6	80106647	80346270	NO						: :
KAT6A	2800.73	0.0445382	0.0854606	0.027709	0.802552	48422	ENSG00000083168	KAT6A	lysine acetyltransferase 6A [Source:HGNC Symbol;Acc:HGNC:13013]	protein_coding	8	41929479	42051994	NO						: :
TUT7	1645.47	0.0451161	0.0726154	0.0333454	0.85569	13708	ENSG00000083223	TUT7	terminal uridylyl transferase 7 [Source:HGNC Symbol;Acc:HGNC:25817]	protein_coding	9	86287733	86354454	NO						: :
ULK2	396.644	0.000271395	0.0522164	0.985948	1	42983	ENSG00000083290	ULK2	unc-51 like autophagy activating kinase 2 [Source:HGNC Symbol;Acc:HGNC:13480]	protein_coding	17	19770829	19867936	NO						: :
GRHL2	1640.38	-0.000679435	0.0495247	0.970239	1	38648	ENSG00000083307	GRHL2	grainyhead like transcription factor 2 [Source:HGNC Symbol;Acc:HGNC:2799]	protein_coding	8	101492439	101669726	NO						: :
TNPO1	15306.4	0.00119477	0.0469394	0.953924	1	58649	ENSG00000083312	TNPO1	transportin 1 [Source:HGNC Symbol;Acc:HGNC:6401]	protein_coding	5	72816312	72916733	NO						: :
PLOD1	2004.15	-0.0226636	0.0569966	0.188566	1	62189	ENSG00000083444	PLOD1	procollagen-lysine,2-oxoglutarate 5-dioxygenase 1 [Source:HGNC Symbol;Acc:HGNC:9081]	protein_coding	1	11934205	11975538	NO						: :
P2RX5	211.116	0.0195482	0.0709722	0.136691	1	16590	ENSG00000083454	P2RX5	purinergic receptor P2X 5 [Source:HGNC Symbol;Acc:HGNC:8536]	protein_coding	17	3672199	3696240	NO						: :
ITGAE	322.528	-0.00222316	0.0539913	0.871633	1	16219	ENSG00000083457	ITGAE	integrin subunit alpha E [Source:HGNC Symbol;Acc:HGNC:6147]	protein_coding	17	3714628	3801188	NO						: :
DIS3	3176.28	0.0203884	0.048803	0.3281	1	13239	ENSG00000083520	DIS3	DIS3 homolog, exosome endoribonuclease and 3'-5' exoribonuclease [Source:HGNC Symbol;Acc:HGNC:20604]	protein_coding	13	72752169	72782096	NO						: :
PIBF1	522.778	-0.00803403	0.0511699	0.638585	1	9985	ENSG00000083535	PIBF1	progesterone immunomodulatory binding factor 1 [Source:HGNC Symbol;Acc:HGNC:23352]	protein_coding	13	72782133	73016461	NO						: :
TDRD3	843.903	0.00416478	0.0517915	0.795194	1	23031	ENSG00000083544	TDRD3	tudor domain containing 3 [Source:HGNC Symbol;Acc:HGNC:20612]	protein_coding	13	60396457	60573878	NO						: :
NUFIP1	915.391	-0.0206152	0.0551523	0.235296	1	8947	ENSG00000083635	NUFIP1	nuclear FMR1 interacting protein 1 [Source:HGNC Symbol;Acc:HGNC:8057]	protein_coding	13	44939249	44989471	NO						: :
PDS5B	3067.91	0.0126079	0.0516532	0.470594	1	26108	ENSG00000083642	PDS5B	PDS5 cohesin associated factor B [Source:HGNC Symbol;Acc:HGNC:20418]	protein_coding	13	32586452	32778019	NO						: :
OXCT1	1423.11	-0.00401369	0.0559017	0.746473	1	27707	ENSG00000083720	OXCT1	3-oxoacid CoA-transferase 1 [Source:HGNC Symbol;Acc:HGNC:8527]	protein_coding	5	41730065	41870425	NO						: :
RRAGB	192.495	-0.0284754	0.0590288	0.121108	1	17110	ENSG00000083750	RRAGB	Ras related GTP binding B [Source:HGNC Symbol;Acc:HGNC:19901]	protein_coding	X	55717749	55758774	NO						: :
CYLD	870.828	0.00202919	0.0573272	0.855806	1	49184	ENSG00000083799	CYLD	CYLD lysine 63 deubiquitinase [Source:HGNC Symbol;Acc:HGNC:2584]	protein_coding	16	50742050	50801935	NO						: :
SLC27A5	153.661	-0.0120561	0.053515	0.450102	1	34161	ENSG00000083807	SLC27A5	solute carrier family 27 member 5 [Source:HGNC Symbol;Acc:HGNC:10999]	protein_coding	19	58479512	58512413	NO						: :
ZNF324	118.714	-0.00370805	0.0637128	0.667033	1	63259	ENSG00000083812	ZNF324	zinc finger protein 324 [Source:HGNC Symbol;Acc:HGNC:14096]	protein_coding	19	58467056	58475436	NO						: :
ZNF671	258.189	-0.00417486	0.0564545	0.729154	1	61733	ENSG00000083814	ZNF671	zinc finger protein 671 [Source:HGNC Symbol;Acc:HGNC:26279]	protein_coding	19	57719751	57727624	NO						: :
ZNF416	367.53	-0.00805632	0.0552237	0.558389	1	48619	ENSG00000083817	ZNF416	zinc finger protein 416 [Source:HGNC Symbol;Acc:HGNC:20645]	protein_coding	19	57571566	57578911	NO						: :
ZNF586	497.297	-0.00115283	0.0538917	0.933361	1	37092	ENSG00000083828	ZNF586	zinc finger protein 586 [Source:HGNC Symbol;Acc:HGNC:25949]	protein_coding	19	57769655	57819939	NO						: :
ZNF446	84.6464	-0.00599911	0.056006	0.637676	1	62905	ENSG00000083838	ZNF446	zinc finger protein 446 [Source:HGNC Symbol;Acc:HGNC:21036]	protein_coding	19	58474017	58481230	NO						: :
ZNF264	1248.33	0.0162044	0.0573985	0.281391	1	38264	ENSG00000083844	ZNF264	zinc finger protein 264 [Source:HGNC Symbol;Acc:HGNC:13057]	protein_coding	19	57191500	57222846	NO						: :
RPS5	12134.6	-0.0268019	0.0491754	0.215963	1	36272	ENSG00000083845	RPS5	ribosomal protein S5 [Source:HGNC Symbol;Acc:HGNC:10426]	protein_coding	19	58386400	58394806	NO						: :
FAT1	14004.9	0.263497	0.200288	0.000160419	0.0339843	52542	ENSG00000083857	FAT1	FAT atypical cadherin 1 [Source:HGNC Symbol;Acc:HGNC:3595]	protein_coding	4	186587794	186726722	NO						: :
YTHDC1	4984.27	0.00106215	0.0507548	0.950006	1	37089	ENSG00000083896	YTHDC1	YTH domain containing 1 [Source:HGNC Symbol;Acc:HGNC:30626]	protein_coding	4	68310387	68350090	NO						: :
CHMP2B	1870.32	-0.001548	0.0479461	0.937604	1	57435	ENSG00000083937	CHMP2B	charged multivesicular body protein 2B [Source:HGNC Symbol;Acc:HGNC:24537]	protein_coding	3	87227271	87255556	NO						: :
SMAP2	235.579	-0.00625065	0.0600192	0.557901	1	67714	ENSG00000084070	SMAP2	small ArfGAP2 [Source:HGNC Symbol;Acc:HGNC:25082]	protein_coding	1	40344850	40423326	NO						: :
PPIE	1021.21	-0.00274433	0.0504098	0.87436	1	44714	ENSG00000084072	PPIE	peptidylprolyl isomerase E [Source:HGNC Symbol;Acc:HGNC:9258]	protein_coding	1	39692182	39763914	NO						: :
ZMPSTE24	1707.85	-0.00597308	0.0640326	0.51637	1	62505	ENSG00000084073	ZMPSTE24	zinc metallopeptidase STE24 [Source:HGNC Symbol;Acc:HGNC:12877]	protein_coding	1	40258041	40294180	NO						: :
STARD7	6741.6	-0.00484805	0.0540944	0.728726	1	63898	ENSG00000084090	STARD7	StAR related lipid transfer domain containing 7 [Source:HGNC Symbol;Acc:HGNC:18063]	protein_coding	2	96184859	96208827	NO						: :
NOA1	1468.22	-0.000283218	0.0554432	0.981806	1	31461	ENSG00000084092	NOA1	nitric oxide associated 1 [Source:HGNC Symbol;Acc:HGNC:28473]	protein_coding	4	56963350	56977606	NO						: :
REST	4249.17	0.00216618	0.0492799	0.906728	1	31621	ENSG00000084093	REST	RE1 silencing transcription factor [Source:HGNC Symbol;Acc:HGNC:9966]	protein_coding	4	56907876	56966808	NO						: :
HAL	8.46807	0.00151235	0.0712999	0.801907	1	29382	ENSG00000084110	HAL	histidine ammonia-lyase [Source:HGNC Symbol;Acc:HGNC:4806]	protein_coding	12	95972662	95996365	NO						: :
SSH1	1113.72	0.00754026	0.0553634	0.577669	1	36981	ENSG00000084112	SSH1	slingshot protein phosphatase 1 [Source:HGNC Symbol;Acc:HGNC:30579]	protein_coding	12	108778191	108857590	NO						: :
GSTP1	12762.7	-0.0414457	0.0531425	0.0718226	1	52146	ENSG00000084207	GSTP1	glutathione S-transferase pi 1 [Source:HGNC Symbol;Acc:HGNC:4638]	protein_coding	11	67583742	67586656	NO						: :
APLP2	19406.1	0.0102619	0.044246	0.653948	1	48116	ENSG00000084234	APLP2	amyloid beta precursor like protein 2 [Source:HGNC Symbol;Acc:HGNC:598]	protein_coding	11	130068147	130144811	NO						: :
FAM234B	1662.3	0.00556899	0.0549242	0.678388	1	18472	ENSG00000084444	FAM234B	family with sequence similarity 234 member B [Source:HGNC Symbol;Acc:HGNC:29288]	protein_coding	12	13044381	13142521	NO						: :
SLCO1A2	320.787	0.0149799	0.0766898	0.159071	1	61004	ENSG00000084453	SLCO1A2	solute carrier organic anion transporter family member 1A2 [Source:HGNC Symbol;Acc:HGNC:10956]	protein_coding	12	21264600	21419594	NO						: :
WBP11	5784.31	-0.0188413	0.0415042	0.440707	1	61916	ENSG00000084463	WBP11	WW domain binding protein 11 [Source:HGNC Symbol;Acc:HGNC:16461]	protein_coding	12	14784582	14803486	NO						: :
EIF3I	5433.1	-0.0482205	0.0505108	0.050881	0.966521	64935	ENSG00000084623	EIF3I	eukaryotic translation initiation factor 3 subunit I [Source:HGNC Symbol;Acc:HGNC:3272]	protein_coding	1	32221077	32245397	NO						: :
NKAIN1	1776.46	-0.0108455	0.0537895	0.483315	1	38410	ENSG00000084628	NKAIN1	sodium/potassium transporting ATPase interacting 1 [Source:HGNC Symbol;Acc:HGNC:25743]	protein_coding	1	31179745	31239887	NO						: :
COL16A1	396.039	-0.00718714	0.0581819	0.541787	1	67447	ENSG00000084636	COL16A1	collagen type XVI alpha 1 chain [Source:HGNC Symbol;Acc:HGNC:2193]	protein_coding	1	31652263	31704319	NO						: :
TXLNA	2524.09	-0.0127517	0.0545238	0.409819	1	64852	ENSG00000084652	TXLNA	taxilin alpha [Source:HGNC Symbol;Acc:HGNC:30685]	protein_coding	1	32179675	32198285	NO						: :
APOB	80.1377	0.00845272	0.0754018	0.282885	1	26024	ENSG00000084674	APOB	apolipoprotein B [Source:HGNC Symbol;Acc:HGNC:603]	protein_coding	2	21001429	21044073	NO						: :
NCOA1	1353.63	0.025386	0.0615418	0.13075	1	65333	ENSG00000084676	NCOA1	nuclear receptor coactivator 1 [Source:HGNC Symbol;Acc:HGNC:7668]	protein_coding	2	24491254	24770702	NO						: :
AGBL5	1745.01	-0.0103262	0.0527454	0.522477	1	66170	ENSG00000084693	AGBL5	AGBL carboxypeptidase 5 [Source:HGNC Symbol;Acc:HGNC:26147]	protein_coding	2	27042364	27070622	NO						: :
EFR3B	897.686	0.0236526	0.0516104	0.233374	1	26483	ENSG00000084710	EFR3B	EFR3 homolog B [Source:HGNC Symbol;Acc:HGNC:29155]	protein_coding	2	25042076	25159135	NO						: :
KIF3C	2735.04	0.00635292	0.0478291	0.751416	1	64762	ENSG00000084731	KIF3C	kinesin family member 3C [Source:HGNC Symbol;Acc:HGNC:6321]	protein_coding	2	25926598	25982749	NO						: :
RAB10	5067.95	-0.00847209	0.0459078	0.696538	1	64779	ENSG00000084733	RAB10	RAB10, member RAS oncogene family [Source:HGNC Symbol;Acc:HGNC:9759]	protein_coding	2	26034084	26137454	NO						: :
GCKR	8.2136	0.00422856	0.0740849	0.496448	1	56126	ENSG00000084734	GCKR	glucokinase regulator [Source:HGNC Symbol;Acc:HGNC:4196]	protein_coding	2	27496839	27523684	NO						: :
HADHA	8263.54	0.0101718	0.0464941	0.634258	1	26148	ENSG00000084754	HADHA	hydroxyacyl-CoA dehydrogenase trifunctional multienzyme complex subunit alpha [Source:HGNC Symbol;Acc:HGNC:4801]	protein_coding	2	26190635	26244672	NO						: :
MAPRE3	186.571	0.0106655	0.0590495	0.393671	1	66166	ENSG00000084764	MAPRE3	microtubule associated protein RP/EB family member 3 [Source:HGNC Symbol;Acc:HGNC:6892]	protein_coding	2	26970637	27027219	NO						: :
CAD	9114.32	0.00825412	0.0451896	0.710281	1	66191	ENSG00000084774	CAD	carbamoyl-phosphate synthetase 2, aspartate transcarbamylase, and dihydroorotase [Source:HGNC Symbol;Acc:HGNC:1424]	protein_coding	2	27217369	27243943	NO						: :
CD59	2684.61	0.0243272	0.0580309	0.162072	1	59145	ENSG00000085063	CD59	CD59 molecule (CD59 blood group) [Source:HGNC Symbol;Acc:HGNC:1689]	protein_coding	11	33703010	33736479	NO						: :
CD82	139.808	-0.00159485	0.0590852	0.874716	1	27277	ENSG00000085117	CD82	CD82 molecule [Source:HGNC Symbol;Acc:HGNC:6210]	protein_coding	11	44564427	44620358	NO						: :
BCORL1	311.214	-0.00248478	0.0586033	0.812521	1	20830	ENSG00000085185	BCORL1	BCL6 corepressor like 1 [Source:HGNC Symbol;Acc:HGNC:25657]	protein_coding	X	129981107	130058071	NO						: :
ATRX	10463.2	0.0681389	0.0862651	0.0097632	0.517517	17017	ENSG00000085224	ATRX	ATRX chromatin remodeler [Source:HGNC Symbol;Acc:HGNC:886]	protein_coding	X	77504880	77786233	NO						: :
AK6	887.836	-0.0274573	0.0495616	0.203414	1	57633	ENSG00000085231	AK6	adenylate kinase 6 [Source:HGNC Symbol;Acc:HGNC:49151]	protein_coding	5	69350984	69370013	NO						: :
MYNN	987.003	0.00479676	0.0470689	0.81629	1	65001	ENSG00000085274	MYNN	myoneurin [Source:HGNC Symbol;Acc:HGNC:14955]	protein_coding	3	169773396	169789716	NO						: :
MECOM	152.096	0.00360939	0.061626	0.698526	1	47284	ENSG00000085276	MECOM	MDS1 and EVI1 complex locus [Source:HGNC Symbol;Acc:HGNC:3498]	protein_coding	3	169083499	169663775	NO						: :
SCAMP1	2410.49	0.00172492	0.0507405	0.91905	1	34870	ENSG00000085365	SCAMP1	secretory carrier membrane protein 1 [Source:HGNC Symbol;Acc:HGNC:10563]	protein_coding	5	78360611	78480739	NO						: :
PREP	3878.45	-0.0078551	0.0503711	0.659469	1	35872	ENSG00000085377	PREP	prolyl endopeptidase [Source:HGNC Symbol;Acc:HGNC:9358]	protein_coding	6	105273218	105454062	NO						: :
HACE1	1057.79	0.0129371	0.0481099	0.525216	1	20454	ENSG00000085382	HACE1	HECT domain and ankyrin repeat containing E3 ubiquitin protein ligase 1 [Source:HGNC Symbol;Acc:HGNC:21033]	protein_coding	6	104728094	104859919	NO						: :
SEH1L	2685	-0.00659744	0.0526731	0.67058	1	8865	ENSG00000085415	SEH1L	SEH1 like nucleoporin [Source:HGNC Symbol;Acc:HGNC:30379]	protein_coding	18	12947133	12987536	NO						: :
WDR47	291.674	0.0119049	0.0609289	0.331703	1	67372	ENSG00000085433	WDR47	WD repeat domain 47 [Source:HGNC Symbol;Acc:HGNC:29141]	protein_coding	1	108970214	109042113	NO						: :
WDFY1	5128.6	0.00769896	0.0474603	0.706621	1	42717	ENSG00000085449	WDFY1	WD repeat and FYVE domain containing 1 [Source:HGNC Symbol;Acc:HGNC:20451]	protein_coding	2	223855716	223945357	NO						: :
OVGP1	133.249	0.000963524	0.0747035	0.851786	1	67721	ENSG00000085465	OVGP1	oviductal glycoprotein 1 [Source:HGNC Symbol;Acc:HGNC:8524]	protein_coding	1	111414319	111427735	NO						: :
SLC25A24	1092.64	0.00331815	0.0584513	0.756327	1	48581	ENSG00000085491	SLC25A24	solute carrier family 25 member 24 [Source:HGNC Symbol;Acc:HGNC:20662]	protein_coding	1	108134043	108200849	NO						: :
MAP3K4	2658.91	0.0188451	0.0494447	0.350773	1	27301	ENSG00000085511	MAP3K4	mitogen-activated protein kinase kinase kinase 4 [Source:HGNC Symbol;Acc:HGNC:6856]	protein_coding	6	160991727	161117385	NO						: :
PILRA	43.2011	-0.0121623	0.0635436	0.295496	1	33521	ENSG00000085514	PILRA	paired immunoglobin like type 2 receptor alpha [Source:HGNC Symbol;Acc:HGNC:20396]	protein_coding	7	100367530	100400096	NO						: :
IGSF9	852.417	-0.00724718	0.0608803	0.49602	1	67389	ENSG00000085552	IGSF9	immunoglobulin superfamily member 9 [Source:HGNC Symbol;Acc:HGNC:18132]	protein_coding	1	159927039	159945613	NO						: :
ABCB1	21.2787	0.010602	0.0803398	0.196849	1	41553	ENSG00000085563	ABCB1	ATP binding cassette subfamily B member 1 [Source:HGNC Symbol;Acc:HGNC:40]	protein_coding	7	87503017	87713323	NO						: :
ZNF213	240.093	-0.0390079	0.0717421	0.0458639	0.936723	37604	ENSG00000085644	ZNF213	zinc finger protein 213 [Source:HGNC Symbol;Acc:HGNC:13005]	protein_coding	16	3129777	3142804	NO						: :
AKR1B1	3705.23	-0.026615	0.0547969	0.164851	1	31255	ENSG00000085662	AKR1B1	aldo-keto reductase family 1 member B [Source:HGNC Symbol;Acc:HGNC:381]	protein_coding	7	134442356	134459284	NO						: :
CPNE3	2883.27	0.0180607	0.0499107	0.360598	1	50227	ENSG00000085719	CPNE3	copine 3 [Source:HGNC Symbol;Acc:HGNC:2316]	protein_coding	8	86514435	86561498	NO						: :
RRN3	2179.12	-0.0130718	0.0552345	0.387716	1	42734	ENSG00000085721	RRN3	RRN3 homolog, RNA polymerase I transcription factor [Source:HGNC Symbol;Acc:HGNC:30346]	protein_coding	16	15060033	15094311	NO						: :
CTTN	6805.04	0.00128539	0.0491185	0.944995	1	46394	ENSG00000085733	CTTN	cortactin [Source:HGNC Symbol;Acc:HGNC:3338]	protein_coding	11	70398404	70436584	NO						: :
WNT11	5.1291	0.004847	0.0813656	0.369148	1	58582	ENSG00000085741	WNT11	Wnt family member 11 [Source:HGNC Symbol;Acc:HGNC:12776]	protein_coding	11	76186325	76210736	NO						: :
MTIF2	2078.24	0.0143935	0.0499599	0.451316	1	55684	ENSG00000085760	MTIF2	mitochondrial translational initiation factor 2 [Source:HGNC Symbol;Acc:HGNC:7441]	protein_coding	2	55236595	55269347	NO						: :
DDHD2	797.988	0.0227556	0.0638605	0.140127	1	26751	ENSG00000085788	DDHD2	DDHD domain containing 2 [Source:HGNC Symbol;Acc:HGNC:29106]	protein_coding	8	38225218	38275558	NO						: :
TTC39A	157.047	0.00845029	0.053704	0.572785	1	65920	ENSG00000085831	TTC39A	tetratricopeptide repeat domain 39A [Source:HGNC Symbol;Acc:HGNC:18657]	protein_coding	1	51287258	51345116	NO						: :
EPS15	2912.74	0.0154466	0.0509395	0.405317	1	65893	ENSG00000085832	EPS15	epidermal growth factor receptor pathway substrate 15 [Source:HGNC Symbol;Acc:HGNC:3419]	protein_coding	1	51354263	51519266	NO						: :
ORC1	2209.68	0.00393849	0.0507889	0.817187	1	64489	ENSG00000085840	ORC1	origin recognition complex subunit 1 [Source:HGNC Symbol;Acc:HGNC:8487]	protein_coding	1	52372829	52404423	NO						: :
MGST2	159.435	-0.179351	0.237118	0.000964972	0.122846	45294	ENSG00000085871	MGST2	microsomal glutathione S-transferase 2 [Source:HGNC Symbol;Acc:HGNC:7063]	protein_coding	4	139665768	139740745	NO						: :
CHERP	2835.67	-0.0301719	0.0583395	0.113038	1	31020	ENSG00000085872	CHERP	calcium homeostasis endoplasmic reticulum protein [Source:HGNC Symbol;Acc:HGNC:16930]	protein_coding	19	16517894	16542437	NO						: :
ATG16L1	1045.48	-0.00694752	0.0479399	0.728207	1	65474	ENSG00000085978	ATG16L1	autophagy related 16 like 1 [Source:HGNC Symbol;Acc:HGNC:21498]	protein_coding	2	233210051	233295674	NO						: :
USP40	709.559	-0.000343866	0.0536243	0.980428	1	65547	ENSG00000085982	USP40	ubiquitin specific peptidase 40 [Source:HGNC Symbol;Acc:HGNC:20069]	protein_coding	2	233475520	233566782	NO						: :
POMGNT1	997.466	-0.0137478	0.0483161	0.498105	1	67583	ENSG00000085998	POMGNT1	protein O-linked mannose N-acetylglucosaminyltransferase 1 (beta 1,2-) [Source:HGNC Symbol;Acc:HGNC:19139]	protein_coding	1	46188683	46220305	NO						: :
RAD54L	1531.63	0.010872	0.0508914	0.540996	1	67582	ENSG00000085999	RAD54L	RAD54 like [Source:HGNC Symbol;Acc:HGNC:9826]	protein_coding	1	46246461	46278480	NO						: :
MAST2	1905.55	0.00415612	0.0454049	0.849787	1	67410	ENSG00000086015	MAST2	microtubule associated serine/threonine kinase 2 [Source:HGNC Symbol;Acc:HGNC:19035]	protein_coding	1	45786987	46036122	NO						: :
DNAJA1	6786.91	-0.00607351	0.0657366	0.488998	1	16300	ENSG00000086061	DNAJA1	DnaJ heat shock protein family (Hsp40) member A1 [Source:HGNC Symbol;Acc:HGNC:5229]	protein_coding	9	33025273	33039907	NO						: :
B4GALT1	1149.5	-0.00232969	0.0496178	0.897873	1	29596	ENSG00000086062	B4GALT1	beta-1,4-galactosyltransferase 1 [Source:HGNC Symbol;Acc:HGNC:924]	protein_coding	9	33104082	33167356	NO						: :
CHMP5	1475.4	-0.0350531	0.0507498	0.11878	1	20093	ENSG00000086065	CHMP5	charged multivesicular body protein 5 [Source:HGNC Symbol;Acc:HGNC:26942]	protein_coding	9	33264879	33282070	NO						: :
NFX1	1888.55	-0.00280806	0.0494076	0.878578	1	11738	ENSG00000086102	NFX1	nuclear transcription factor, X-box binding 1 [Source:HGNC Symbol;Acc:HGNC:7803]	protein_coding	9	33290512	33371157	NO						: :
AQP6	3.64227	0.000173712	0.0733021	0.97436	1	39259	ENSG00000086159	AQP6	aquaporin 6 [Source:HGNC Symbol;Acc:HGNC:639]	protein_coding	12	49967194	49977139	NO						: :
DIMT1	1160.11	-0.0139983	0.0523524	0.416928	1	57442	ENSG00000086189	DIMT1	DIM1 rRNA methyltransferase and ribosome maturation factor [Source:HGNC Symbol;Acc:HGNC:30217]	protein_coding	5	62347284	62403943	NO						: :
IPO11	3451.23	0.00648942	0.0466051	0.75841	1	52514	ENSG00000086200	IPO11	importin 11 [Source:HGNC Symbol;Acc:HGNC:20628]	protein_coding	5	62403972	62628582	NO						: :
FOLH1	6.35117	0.0109804	0.114604	0.0897447	1	17061	ENSG00000086205	FOLH1	folate hydrolase 1 [Source:HGNC Symbol;Acc:HGNC:3788]	protein_coding	11	49145092	49208638	NO						: :
EIF2AK1	3980.6	0.0152124	0.0432897	0.519192	1	15275	ENSG00000086232	EIF2AK1	eukaryotic translation initiation factor 2 alpha kinase 1 [Source:HGNC Symbol;Acc:HGNC:24921]	protein_coding	7	6022247	6059175	NO						: :
NME8	3.74834	0.00252298	0.0808021	0.583803	1	21219	ENSG00000086288	NME8	NME/NM23 family member 8 [Source:HGNC Symbol;Acc:HGNC:16473]	protein_coding	7	37848597	37900397	NO						: :
EPDR1	198.227	-0.00326385	0.060464	0.736877	1	23637	ENSG00000086289	EPDR1	ependymin related 1 [Source:HGNC Symbol;Acc:HGNC:17572]	protein_coding	7	37683843	37951936	NO						: :
SNX10	696.151	-0.00839607	0.0563711	0.522127	1	34421	ENSG00000086300	SNX10	sorting nexin 10 [Source:HGNC Symbol;Acc:HGNC:14974]	protein_coding	7	26291862	26374383	NO						: :
SEPHS1	32754.5	-0.00632902	0.0570037	0.603511	1	11255	ENSG00000086475	SEPHS1	selenophosphate synthetase 1 [Source:HGNC Symbol;Acc:HGNC:19685]	protein_coding	10	13317428	13348298	NO						: :
MRPL28	1394.44	-0.0193403	0.0540675	0.270068	1	56155	ENSG00000086504	MRPL28	mitochondrial ribosomal protein L28 [Source:HGNC Symbol;Acc:HGNC:14484]	protein_coding	16	366969	371289	NO						: :
HBQ1	11.2423	-0.00479277	0.0709486	0.498888	1	44687	ENSG00000086506	HBQ1	hemoglobin subunit theta 1 [Source:HGNC Symbol;Acc:HGNC:4833]	protein_coding	16	180459	181179	NO						: :
ITPKC	394.843	-0.0174335	0.0525143	0.330876	1	42182	ENSG00000086544	ITPKC	inositol-trisphosphate 3-kinase C [Source:HGNC Symbol;Acc:HGNC:14897]	protein_coding	19	40717112	40740860	NO						: :
FAT2	68.0841	0.0067055	0.0645323	0.471847	1	59128	ENSG00000086570	FAT2	FAT atypical cadherin 2 [Source:HGNC Symbol;Acc:HGNC:3596]	protein_coding	5	151504092	151591331	NO						: :
RBM22	1385.24	-0.0247249	0.0575739	0.161611	1	46115	ENSG00000086589	RBM22	RNA binding motif protein 22 [Source:HGNC Symbol;Acc:HGNC:25503]	protein_coding	5	150690792	150701077	NO						: :
TMED2	7396.86	-0.00453825	0.0512208	0.78518	1	47713	ENSG00000086598	TMED2	transmembrane p24 trafficking protein 2 [Source:HGNC Symbol;Acc:HGNC:16996]	protein_coding	12	123584533	123598582	NO						: :
ERO1B	333.201	0.00385179	0.0555389	0.760882	1	68005	ENSG00000086619	ERO1B	endoplasmic reticulum oxidoreductase 1 beta [Source:HGNC Symbol;Acc:HGNC:14355]	protein_coding	1	236214681	236282019	NO						: :
ZFAND6	3944.96	-0.0244158	0.0494388	0.247874	1	45626	ENSG00000086666	ZFAND6	zinc finger AN1-type containing 6 [Source:HGNC Symbol;Acc:HGNC:30164]	protein_coding	15	80059568	80138393	NO						: :
TXLNG	3860.39	0.0423859	0.0941175	0.0273816	0.798264	8360	ENSG00000086712	TXLNG	taxilin gamma [Source:HGNC Symbol;Acc:HGNC:18578]	protein_coding	X	16786432	16844519	NO	confirmed chrX escapee	PMID: 30871455, DOI: 10.1186/s12864-019-5507-6				confirmed chrX escapee: :
PPEF1	10.7732	0.0027829	0.0702471	0.67223	1	36037	ENSG00000086717	PPEF1	protein phosphatase with EF-hand domain 1 [Source:HGNC Symbol;Acc:HGNC:9243]	protein_coding	X	18675909	18827921	NO						: :
LAT2	6.1235	-0.00146154	0.0746408	0.780744	1	42327	ENSG00000086730	LAT2	linker for activation of T cells family member 2 [Source:HGNC Symbol;Acc:HGNC:12749]	protein_coding	7	74199652	74229834	NO						: :
HUWE1	27629.4	0.231215	0.120374	3.56135913930844e-05	0.00990236	27141	ENSG00000086758	HUWE1	HECT, UBA and WWE domain containing E3 ubiquitin protein ligase 1 [Source:HGNC Symbol;Acc:HGNC:30892]	protein_coding	X	53532096	53686728	NO						: :
ZW10	1273.29	-0.00563713	0.0550414	0.672923	1	27485	ENSG00000086827	ZW10	zw10 kinetochore protein [Source:HGNC Symbol;Acc:HGNC:13194]	protein_coding	11	113733187	113773735	NO						: :
ALG9	701.754	-0.0225306	0.0506467	0.263027	1	40664	ENSG00000086848	ALG9	ALG9 alpha-1,2-mannosyltransferase [Source:HGNC Symbol;Acc:HGNC:15672]	protein_coding	11	111782195	111871581	NO						: :
MYBPC2	184.504	-0.00282488	0.0523474	0.854254	1	62171	ENSG00000086967	MYBPC2	myosin binding protein C2 [Source:HGNC Symbol;Acc:HGNC:7550]	protein_coding	19	50432892	50466321	NO						: :
NOX4	45.5254	-0.000675086	0.0618984	0.938745	1	21455	ENSG00000086991	NOX4	NADPH oxidase 4 [Source:HGNC Symbol;Acc:HGNC:7891]	protein_coding	11	89324353	89498187	NO						: :
ACOX3	221.376	-0.00573646	0.0492398	0.759113	1	12173	ENSG00000087008	ACOX3	acyl-CoA oxidase 3, pristanoyl [Source:HGNC Symbol;Acc:HGNC:121]	protein_coding	4	8366282	8440723	NO						: :
MTMR2	3429.17	-0.00484859	0.0409831	0.841738	1	37576	ENSG00000087053	MTMR2	myotubularin related protein 2 [Source:HGNC Symbol;Acc:HGNC:7450]	protein_coding	11	95821766	95925315	NO						: :
PPP1R15A	614.083	-0.00799787	0.0587616	0.496074	1	46668	ENSG00000087074	PPP1R15A	protein phosphatase 1 regulatory subunit 15A [Source:HGNC Symbol;Acc:HGNC:14375]	protein_coding	19	48872421	48876058	NO						: :
HSD17B14	159.793	-0.00333384	0.0622158	0.712234	1	46615	ENSG00000087076	HSD17B14	hydroxysteroid 17-beta dehydrogenase 14 [Source:HGNC Symbol;Acc:HGNC:23238]	protein_coding	19	48813018	48836510	NO						: :
TRIP6	2059.62	-0.0480599	0.0557063	0.0437493	0.925057	43519	ENSG00000087077	TRIP6	thyroid hormone receptor interactor 6 [Source:HGNC Symbol;Acc:HGNC:12311]	protein_coding	7	100867387	100873454	NO						: :
ACHE	91.3368	0.000546702	0.0585245	0.957865	1	45771	ENSG00000087085	ACHE	acetylcholinesterase (Cartwright blood group) [Source:HGNC Symbol;Acc:HGNC:108]	protein_coding	7	100889994	100896974	NO						: :
FTL	20862	-0.0141908	0.049946	0.45721	1	46769	ENSG00000087086	FTL	ferritin light chain [Source:HGNC Symbol;Acc:HGNC:3999]	protein_coding	19	48965309	48966879	NO						: :
SRRT	4255.54	-0.00611886	0.0605851	0.556296	1	43554	ENSG00000087087	SRRT	serrate, RNA effector molecule [Source:HGNC Symbol;Acc:HGNC:24101]	protein_coding	7	100875103	100888664	NO						: :
BAX	2883.62	-0.0341251	0.0721101	0.0581593	0.995911	63458	ENSG00000087088	BAX	BCL2 associated X, apoptosis regulator [Source:HGNC Symbol;Acc:HGNC:959]	protein_coding	19	48954815	48961798	NO						: :
NLK	2228	0.00152913	0.049209	0.934282	1	20426	ENSG00000087095	NLK	nemo like kinase [Source:HGNC Symbol;Acc:HGNC:29858]	protein_coding	17	28041737	28196381	NO						: :
PIGS	1300.91	-0.0277921	0.0487938	0.206499	1	53274	ENSG00000087111	PIGS	phosphatidylinositol glycan anchor biosynthesis class S [Source:HGNC Symbol;Acc:HGNC:14937]	protein_coding	17	28553383	28571794	NO						: :
ADAMTS2	307.767	0.0155327	0.0764353	0.154128	1	39184	ENSG00000087116	ADAMTS2	ADAM metallopeptidase with thrombospondin type 1 motif 2 [Source:HGNC Symbol;Acc:HGNC:218]	protein_coding	5	179110853	179345461	NO						: :
TMPRSS11E	39.6543	0.0122219	0.0811468	0.169383	1	20411	ENSG00000087128	TMPRSS11E	transmembrane serine protease 11E [Source:HGNC Symbol;Acc:HGNC:24465]	protein_coding	4	68447463	68497604	NO						: :
ATXN7L3	2624.04	-0.0164723	0.0545617	0.317662	1	64472	ENSG00000087152	ATXN7L3	ataxin 7 like 3 [Source:HGNC Symbol;Acc:HGNC:25416]	protein_coding	17	44191805	44200113	NO						: :
PGS1	1101.18	-0.0161248	0.0465303	0.459781	1	41766	ENSG00000087157	PGS1	phosphatidylglycerophosphate synthase 1 [Source:HGNC Symbol;Acc:HGNC:30029]	protein_coding	17	78378649	78425114	NO						: :
PSMC5	4353.6	-0.0187462	0.0574002	0.237351	1	42060	ENSG00000087191	PSMC5	proteasome 26S subunit, ATPase 5 [Source:HGNC Symbol;Acc:HGNC:9552]	protein_coding	17	63827152	63832026	NO						: :
UIMC1	1483.28	0.00241589	0.052062	0.87723	1	44115	ENSG00000087206	UIMC1	ubiquitin interaction motif containing 1 [Source:HGNC Symbol;Acc:HGNC:30298]	protein_coding	5	176905005	177022633	NO						: :
MMP2	1884.37	-0.146899	0.26642	0.00167994	0.179657	29327	ENSG00000087245	MMP2	matrix metallopeptidase 2 [Source:HGNC Symbol;Acc:HGNC:7166]	protein_coding	16	55389700	55506691	NO						: :
LPCAT2	247.441	-0.000496413	0.0544544	0.970131	1	31410	ENSG00000087253	LPCAT2	lysophosphatidylcholine acyltransferase 2 [Source:HGNC Symbol;Acc:HGNC:26032]	protein_coding	16	55509072	55586666	NO						: :
GNAO1	1036.64	-0.0143993	0.0591582	0.295061	1	44320	ENSG00000087258	GNAO1	G protein subunit alpha o1 [Source:HGNC Symbol;Acc:HGNC:4389]	protein_coding	16	56191390	56357444	NO						: :
OGFOD1	2554.57	-0.00620671	0.0516473	0.705283	1	44435	ENSG00000087263	OGFOD1	2-oxoglutarate and iron dependent oxygenase domain containing 1 [Source:HGNC Symbol;Acc:HGNC:25585]	protein_coding	16	56451521	56479104	NO						: :
SH3BP2	1649.86	0.0154158	0.0540643	0.349463	1	9930	ENSG00000087266	SH3BP2	SH3 domain binding protein 2 [Source:HGNC Symbol;Acc:HGNC:10825]	protein_coding	4	2793071	2841098	NO						: :
NOP14	1929.08	-0.00118102	0.0552016	0.925579	1	42160	ENSG00000087269	NOP14	NOP14 nucleolar protein [Source:HGNC Symbol;Acc:HGNC:16821]	protein_coding	4	2937933	2963406	NO						: :
ADD1	4915.41	0.0116129	0.0449028	0.606642	1	52330	ENSG00000087274	ADD1	adducin 1 [Source:HGNC Symbol;Acc:HGNC:243]	protein_coding	4	2843844	2930076	NO						: :
L2HGDH	1595.47	0.00782381	0.0523849	0.62422	1	31453	ENSG00000087299	L2HGDH	L-2-hydroxyglutarate dehydrogenase [Source:HGNC Symbol;Acc:HGNC:20499]	protein_coding	14	50237563	50312229	NO						: :
TXNDC16	1141.8	0.0237246	0.0499379	0.252705	1	8677	ENSG00000087301	TXNDC16	thioredoxin domain containing 16 [Source:HGNC Symbol;Acc:HGNC:19965]	protein_coding	14	52430596	52552522	NO						: :
RTRAF	5797.64	-0.0200455	0.0417295	0.411599	1	11321	ENSG00000087302	RTRAF	RNA transcription, translation and transport factor [Source:HGNC Symbol;Acc:HGNC:23169]	protein_coding	14	51989514	52010694	NO						: :
NID2	381.888	0.0131843	0.0664033	0.247325	1	44792	ENSG00000087303	NID2	nidogen 2 [Source:HGNC Symbol;Acc:HGNC:13389]	protein_coding	14	52004809	52069059	NO						: :
GMCL1	1514	-0.0167227	0.0493636	0.401091	1	64184	ENSG00000087338	GMCL1	germ cell-less 1, spermatogenesis associated [Source:HGNC Symbol;Acc:HGNC:23843]	protein_coding	2	69829660	69881384	NO						: :
SF3B2	9591.69	-0.013437	0.0438727	0.562999	1	36098	ENSG00000087365	SF3B2	splicing factor 3b subunit 2 [Source:HGNC Symbol;Acc:HGNC:10769]	protein_coding	11	66050729	66069308	NO						: :
KLHL42	1541.87	-0.000234981	0.054096	0.986191	1	48314	ENSG00000087448	KLHL42	kelch like family member 42 [Source:HGNC Symbol;Acc:HGNC:29252]	protein_coding	12	27780048	27803040	NO						: :
GNAS	22526.8	-0.023454	0.0647405	0.130162	1	23898	ENSG00000087460	GNAS	GNAS complex locus [Source:HGNC Symbol;Acc:HGNC:4392]	protein_coding	20	58839718	58911192	NO						: :
DNM1L	5182.42	0.0180179	0.0445028	0.436433	1	59287	ENSG00000087470	DNM1L	dynamin 1 like [Source:HGNC Symbol;Acc:HGNC:2973]	protein_coding	12	32679200	32745650	NO						: :
PHACTR3	5.22616	-0.00147739	0.0698622	0.817177	1	11294	ENSG00000087495	PHACTR3	phosphatase and actin regulator 3 [Source:HGNC Symbol;Acc:HGNC:15833]	protein_coding	20	59577509	59847711	NO						: :
ERGIC2	1524.53	-0.00683055	0.04433	0.763777	1	63135	ENSG00000087502	ERGIC2	ERGIC and golgi 2 [Source:HGNC Symbol;Acc:HGNC:30208]	protein_coding	12	29337352	29381189	NO						: :
TFAP2C	524.717	0.00951856	0.0751965	0.257121	1	10653	ENSG00000087510	TFAP2C	transcription factor AP-2 gamma [Source:HGNC Symbol;Acc:HGNC:11744]	protein_coding	20	56629306	56639283	NO						: :
AURKA	3724.2	-0.0178591	0.0536452	0.303831	1	20105	ENSG00000087586	AURKA	aurora kinase A [Source:HGNC Symbol;Acc:HGNC:11393]	protein_coding	20	56369389	56392337	NO						: :
CASS4	2.99518	0.000861502	0.0759842	0.860248	1	20595	ENSG00000087589	CASS4	Cas scaffold protein family member 4 [Source:HGNC Symbol;Acc:HGNC:15878]	protein_coding	20	56412112	56460387	NO						: :
PIR	459.11	0.0256006	0.0571629	0.156257	1	9410	ENSG00000087842	PIR	pirin [Source:HGNC Symbol;Acc:HGNC:30048]	protein_coding	X	15384799	15493564	NO						: :
AAMDC	291.002	-0.00371722	0.0548179	0.778325	1	59279	ENSG00000087884	AAMDC	adipogenesis associated Mth938 domain containing [Source:HGNC Symbol;Acc:HGNC:30205]	protein_coding	11	77821109	77918432	NO						: :
RFX2	140.697	0.00732681	0.0563733	0.567851	1	58291	ENSG00000087903	RFX2	regulatory factor X2 [Source:HGNC Symbol;Acc:HGNC:9983]	protein_coding	19	5993164	6199572	NO						: :
METTL2A	1429.95	-0.00420529	0.049531	0.818479	1	60722	ENSG00000087995	METTL2A	methyltransferase 2A, methylcytidine [Source:HGNC Symbol;Acc:HGNC:25755]	protein_coding	17	62423875	62453385	NO						: :
SULT2B1	18.7849	0.00143094	0.066628	0.844111	1	51251	ENSG00000088002	SULT2B1	sulfotransferase family 2B member 1 [Source:HGNC Symbol;Acc:HGNC:11459]	protein_coding	19	48552172	48599425	NO						: :
ALG6	1094.72	-0.0171803	0.051767	0.349059	1	52743	ENSG00000088035	ALG6	ALG6 alpha-1,3-glucosyltransferase [Source:HGNC Symbol;Acc:HGNC:23157]	protein_coding	1	63367575	63438553	NO						: :
CNOT3	2627.99	-0.0253444	0.0505324	0.221604	1	59068	ENSG00000088038	CNOT3	CCR4-NOT transcription complex subunit 3 [Source:HGNC Symbol;Acc:HGNC:7879]	protein_coding	19	54137749	54155681	NO						: :
GP6	5.38922	-0.0012135	0.0730103	0.827414	1	39117	ENSG00000088053	GP6	glycoprotein VI platelet [Source:HGNC Symbol;Acc:HGNC:14388]	protein_coding	19	55013705	55038264	NO						: :
PTPN4	2230.97	0.0171929	0.0539315	0.312736	1	38170	ENSG00000088179	PTPN4	protein tyrosine phosphatase non-receptor type 4 [Source:HGNC Symbol;Acc:HGNC:9656]	protein_coding	2	119759922	119984899	NO						: :
DDX18	7031.85	0.00301624	0.0507565	0.859274	1	37002	ENSG00000088205	DDX18	DEAD-box helicase 18 [Source:HGNC Symbol;Acc:HGNC:2741]	protein_coding	2	117814691	117832377	NO						: :
KHSRP	11750.3	-0.0264087	0.0518244	0.194162	1	63820	ENSG00000088247	KHSRP	KH-type splicing regulatory protein [Source:HGNC Symbol;Acc:HGNC:6316]	protein_coding	19	6413102	6424811	NO						: :
GNA11	933.659	-0.00678566	0.0534852	0.647269	1	26030	ENSG00000088256	GNA11	G protein subunit alpha 11 [Source:HGNC Symbol;Acc:HGNC:4379]	protein_coding	19	3094362	3123999	NO						: :
ASAP3	2057.13	0.0189296	0.0503659	0.334403	1	67413	ENSG00000088280	ASAP3	ArfGAP with SH3 domain, ankyrin repeat and PH domain 3 [Source:HGNC Symbol;Acc:HGNC:14987]	protein_coding	1	23428563	23484568	NO						: :
EDEM2	497.318	0.00430776	0.0539048	0.759364	1	8722	ENSG00000088298	EDEM2	ER degradation enhancing alpha-mannosidase like protein 2 [Source:HGNC Symbol;Acc:HGNC:15877]	protein_coding	20	35115364	35147336	NO						: :
DNMT3B	43156.8	-0.000987584	0.0565661	0.932124	1	14100	ENSG00000088305	DNMT3B	DNA methyltransferase 3 beta [Source:HGNC Symbol;Acc:HGNC:2979]	protein_coding	20	32762385	32809356	NO						: :
TPX2	9882.98	-0.0022149	0.0473461	0.913264	1	15350	ENSG00000088325	TPX2	TPX2 microtubule nucleation factor [Source:HGNC Symbol;Acc:HGNC:1249]	protein_coding	20	31739271	31801805	NO						: :
FER1L4	273.767	0.00227233	0.0655901	0.768451	1	12385	ENSG00000088340	FER1L4	fer-1 like family member 4 (pseudogene) [Source:HGNC Symbol;Acc:HGNC:15801]	transcribed_unitary_pseudogene	20	35558737	35607562	NO						: :
PDRG1	499.129	-0.0172334	0.0562281	0.27777	1	13892	ENSG00000088356	PDRG1	p53 and DNA damage regulated 1 [Source:HGNC Symbol;Acc:HGNC:16119]	protein_coding	20	31944337	31952046	NO						: :
EPB41L1	1576.81	0.0218196	0.0514716	0.263837	1	18894	ENSG00000088367	EPB41L1	erythrocyte membrane protein band 4.1 like 1 [Source:HGNC Symbol;Acc:HGNC:3378]	protein_coding	20	36091504	36232799	NO						: :
SLC15A1	80.2792	0.014709	0.0710219	0.190729	1	12782	ENSG00000088386	SLC15A1	solute carrier family 15 member 1 [Source:HGNC Symbol;Acc:HGNC:10920]	protein_coding	13	98683801	98752672	NO						: :
DOCK9	1397.59	0.0193818	0.0619333	0.186581	1	30955	ENSG00000088387	DOCK9	dedicator of cytokinesis 9 [Source:HGNC Symbol;Acc:HGNC:14132]	protein_coding	13	98793429	99086625	NO						: :
ANKRD10	3205.47	0.016431	0.0475488	0.437376	1	14531	ENSG00000088448	ANKRD10	ankyrin repeat domain 10 [Source:HGNC Symbol;Acc:HGNC:20265]	protein_coding	13	110878540	110915069	NO						: :
TGDS	597.174	-0.00968485	0.0498266	0.601531	1	11230	ENSG00000088451	TGDS	TDP-glucose 4,6-dehydratase [Source:HGNC Symbol;Acc:HGNC:20324]	protein_coding	13	94574054	94596242	NO						: :
DOCK3	580.45	0.610217	0.33915	3.46877272108489e-05	0.00990236	36670	ENSG00000088538	DOCK3	dedicator of cytokinesis 3 [Source:HGNC Symbol;Acc:HGNC:2989]	protein_coding	3	50674927	51384198	YES						: :
C3orf18	253.157	-0.00313349	0.0582185	0.771474	1	35524	ENSG00000088543	C3orf18	chromosome 3 open reading frame 18 [Source:HGNC Symbol;Acc:HGNC:24837]	protein_coding	3	50558025	50571027	NO						: :
COQ9	585.273	-0.0196162	0.0564065	0.235464	1	32847	ENSG00000088682	COQ9	coenzyme Q9 [Source:HGNC Symbol;Acc:HGNC:25302]	protein_coding	16	57447425	57461270	NO						: :
TMEM40	1.59398	0.000722812	0.0805474	0.864676		58185	ENSG00000088726	TMEM40	transmembrane protein 40 [Source:HGNC Symbol;Acc:HGNC:25620]	protein_coding	3	12733528	12769457	NO						: :
KIF9	74.8109	-0.00898333	0.0600636	0.436007	1	63806	ENSG00000088727	KIF9	kinesin family member 9 [Source:HGNC Symbol;Acc:HGNC:16666]	protein_coding	3	47227998	47283451	NO						: :
ARHGAP28	1048.36	0.0119068	0.0590053	0.357736	1	13696	ENSG00000088756	ARHGAP28	Rho GTPase activating protein 28 [Source:HGNC Symbol;Acc:HGNC:25509]	protein_coding	18	6729716	6915716	NO						: :
CRLS1	1043.01	-0.0476081	0.0605083	0.0390874	0.893817	7513	ENSG00000088766	CRLS1	cardiolipin synthase 1 [Source:HGNC Symbol;Acc:HGNC:16148]	protein_coding	20	6006093	6040053	NO						: :
PPP1R13B	410.193	0.007827	0.0549097	0.574235	1	12549	ENSG00000088808	PPP1R13B	protein phosphatase 1 regulatory subunit 13B [Source:HGNC Symbol;Acc:HGNC:14950]	protein_coding	14	103733195	103847575	NO						: :
ATRN	2189.95	0.0217791	0.0499914	0.284784	1	7067	ENSG00000088812	ATRN	attractin [Source:HGNC Symbol;Acc:HGNC:885]	protein_coding	20	3471018	3651118	NO						: :
SMOX	195.497	-0.0194202	0.0618648	0.186623	1	7179	ENSG00000088826	SMOX	spermine oxidase [Source:HGNC Symbol;Acc:HGNC:15862]	protein_coding	20	4120980	4187747	NO						: :
SIGLEC1	2.30732	-0.000206412	0.0824949	0.959258		18860	ENSG00000088827	SIGLEC1	sialic acid binding Ig like lectin 1 [Source:HGNC Symbol;Acc:HGNC:11127]	protein_coding	20	3686970	3712600	NO						: :
FKBP1A	5375.04	-0.0179523	0.0568438	0.256921	1	15862	ENSG00000088832	FKBP1A	FKBP prolyl isomerase 1A [Source:HGNC Symbol;Acc:HGNC:3711]	protein_coding	20	1368977	1393164	NO						: :
NSFL1C	2285.71	-0.00739988	0.0496547	0.688383	1	20974	ENSG00000088833	NSFL1C	NSFL1 cofactor [Source:HGNC Symbol;Acc:HGNC:15912]	protein_coding	20	1442162	1473842	NO						: :
SLC4A11	376.458	0.0134589	0.057313	0.342678	1	15884	ENSG00000088836	SLC4A11	solute carrier family 4 member 11 [Source:HGNC Symbol;Acc:HGNC:16438]	protein_coding	20	3227417	3239559	NO						: :
DNAAF9	732.124	0.00849268	0.058162	0.485791	1	21517	ENSG00000088854	DNAAF9	dynein axonemal assembly factor 9 [Source:HGNC Symbol;Acc:HGNC:17721]	protein_coding	20	3249306	3407669	NO						: :
ZNF343	296.246	-0.00503697	0.0536795	0.725899	1	7315	ENSG00000088876	ZNF343	zinc finger protein 343 [Source:HGNC Symbol;Acc:HGNC:16017]	protein_coding	20	2481817	2524702	NO						: :
EBF4	30.4087	-0.00469044	0.0678212	0.546147	1	22830	ENSG00000088881	EBF4	EBF family member 4 [Source:HGNC Symbol;Acc:HGNC:29278]	protein_coding	20	2692874	2760108	NO						: :
CPXM1	1033.03	-0.0192399	0.0605499	0.19931	1	22894	ENSG00000088882	CPXM1	carboxypeptidase X, M14 family member 1 [Source:HGNC Symbol;Acc:HGNC:15771]	protein_coding	20	2794074	2800627	NO						: :
MAVS	2983.84	0.0734319	0.0480319	0.00792804	0.465178	18831	ENSG00000088888	MAVS	mitochondrial antiviral signaling protein [Source:HGNC Symbol;Acc:HGNC:29233]	protein_coding	20	3846799	3876123	NO						: :
LZTS3	1166.89	0.0156663	0.0540404	0.344075	1	23550	ENSG00000088899	LZTS3	leucine zipper tumor suppressor family member 3 [Source:HGNC Symbol;Acc:HGNC:30139]	protein_coding	20	3162617	3173549	NO						: :
F11	25.9883	-0.00320314	0.0675071	0.664787	1	53695	ENSG00000088926	F11	coagulation factor XI [Source:HGNC Symbol;Acc:HGNC:3529]	protein_coding	4	186266189	186289681	NO						: :
XRN2	9517.31	0.0172033	0.0417763	0.47878	1	7428	ENSG00000088930	XRN2	5'-3' exoribonuclease 2 [Source:HGNC Symbol;Acc:HGNC:12836]	protein_coding	20	21303331	21389825	NO						: :
KIZ	1575.95	0.0136246	0.0558842	0.361732	1	15491	ENSG00000088970	KIZ	kizuna centrosomal protein [Source:HGNC Symbol;Acc:HGNC:15865]	protein_coding	20	21125983	21246622	NO						: :
DYNLL1	4258.76	-0.00871834	0.0589644	0.463405	1	44644	ENSG00000088986	DYNLL1	dynein light chain LC8-type 1 [Source:HGNC Symbol;Acc:HGNC:15476]	protein_coding	12	120469850	120498493	NO						: :
TESC	56.4466	-0.0425623	0.104967	0.024304	0.775965	34645	ENSG00000088992	TESC	tescalcin [Source:HGNC Symbol;Acc:HGNC:26065]	protein_coding	12	117038923	117099479	NO						: :
SNX5	6674.02	-0.0172159	0.0459581	0.439508	1	16636	ENSG00000089006	SNX5	sorting nexin 5 [Source:HGNC Symbol;Acc:HGNC:14969]	protein_coding	20	17941597	17968980	NO						: :
RPL6	32487.6	-0.0252199	0.0521193	0.20603	1	62093	ENSG00000089009	RPL6	ribosomal protein L6 [Source:HGNC Symbol;Acc:HGNC:10362]	protein_coding	12	112405189	112418838	NO						: :
MAPKAPK5	2338.08	0.00858246	0.0499327	0.639414	1	37027	ENSG00000089022	MAPKAPK5	MAPK activated protein kinase 5 [Source:HGNC Symbol;Acc:HGNC:6889]	protein_coding	12	111842228	111902222	NO						: :
P2RX7	36.9379	0.0142362	0.0798807	0.152922	1	38495	ENSG00000089041	P2RX7	purinergic receptor P2X 7 [Source:HGNC Symbol;Acc:HGNC:8537]	protein_coding	12	121132819	121188032	NO						: :
ESF1	3188.55	-0.0299689	0.0523047	0.151807	1	21638	ENSG00000089048	ESF1	ESF1 nucleolar pre-rRNA processing protein homolog [Source:HGNC Symbol;Acc:HGNC:15898]	protein_coding	20	13714322	13784919	NO						: :
RBBP9	686.149	-0.00436408	0.0530126	0.769331	1	8761	ENSG00000089050	RBBP9	RB binding protein 9, serine hydrolase [Source:HGNC Symbol;Acc:HGNC:9892]	protein_coding	20	18486540	18497225	NO						: :
ANAPC5	3974.45	0.0222402	0.0498154	0.279032	1	33772	ENSG00000089053	ANAPC5	anaphase promoting complex subunit 5 [Source:HGNC Symbol;Acc:HGNC:15713]	protein_coding	12	121308245	121399896	NO						: :
SLC23A2	1156	-0.00116435	0.0549495	0.927813	1	7921	ENSG00000089057	SLC23A2	solute carrier family 23 member 2 [Source:HGNC Symbol;Acc:HGNC:10973]	protein_coding	20	4852356	5010293	NO						: :
SLC8B1	396.575	-0.00315372	0.053267	0.827947	1	57955	ENSG00000089060	SLC8B1	solute carrier family 8 member B1 [Source:HGNC Symbol;Acc:HGNC:26175]	protein_coding	12	113298759	113359493	NO						: :
TMEM230	2193.1	-0.0294106	0.0529007	0.152595	1	7240	ENSG00000089063	TMEM230	transmembrane protein 230 [Source:HGNC Symbol;Acc:HGNC:15876]	protein_coding	20	5068232	5113103	NO						: :
DZANK1	276.706	-0.00341251	0.0577288	0.758867	1	7375	ENSG00000089091	DZANK1	double zinc ribbon and ankyrin repeat domains 1 [Source:HGNC Symbol;Acc:HGNC:15858]	protein_coding	20	18383367	18467281	NO						: :
KDM2B	6841.28	0.00438654	0.0522223	0.779141	1	62251	ENSG00000089094	KDM2B	lysine demethylase 2B [Source:HGNC Symbol;Acc:HGNC:13610]	protein_coding	12	121429096	121581023	NO						: :
CFAP61	3.29001	-0.00415603	0.0768658	0.465506	1	9520	ENSG00000089101	CFAP61	cilia and flagella associated protein 61 [Source:HGNC Symbol;Acc:HGNC:15872]	protein_coding	20	20052514	20360703	NO						: :
LHX5	120.071	0.0103753	0.139188			57953	ENSG00000089116	LHX5	LIM homeobox 5 [Source:HGNC Symbol;Acc:HGNC:14216]	protein_coding	12	113462033	113472280	NO						: :
TASP1	315.369	0.00954899	0.0507757	0.589148	1	8059	ENSG00000089123	TASP1	taspase 1 [Source:HGNC Symbol;Acc:HGNC:15859]	protein_coding	20	13389392	13638932	NO						: :
OAS1	2.72597	-0.000702211	0.0821395	0.864026		57126	ENSG00000089127	OAS1	2'-5'-oligoadenylate synthetase 1 [Source:HGNC Symbol;Acc:HGNC:8086]	protein_coding	12	112905856	112933219	NO						: :
GCN1	10120.1	0.038244	0.048818	0.105022	1	62946	ENSG00000089154	GCN1	GCN1 activator of EIF2AK4 [Source:HGNC Symbol;Acc:HGNC:4199]	protein_coding	12	120127202	120194715	NO						: :
RPLP0	54511	-0.00813097	0.0473635	0.69253	1	62969	ENSG00000089157	RPLP0	ribosomal protein lateral stalk subunit P0 [Source:HGNC Symbol;Acc:HGNC:10371]	protein_coding	12	120196699	120201235	NO						: :
PXN	5871.29	-2.24023e-05	0.0557067	0.998536	1	63034	ENSG00000089159	PXN	paxillin [Source:HGNC Symbol;Acc:HGNC:9718]	protein_coding	12	120210439	120265771	NO						: :
SIRT4	57.5802	-0.000354659	0.0656912	0.962133	1	59112	ENSG00000089163	SIRT4	sirtuin 4 [Source:HGNC Symbol;Acc:HGNC:14932]	protein_coding	12	120302316	120313249	NO						: :
RPH3A	4.33701	0.00610928	0.0785458	0.331647	1	38327	ENSG00000089169	RPH3A	rabphilin 3A [Source:HGNC Symbol;Acc:HGNC:17056]	protein_coding	12	112570380	112898881	NO						: :
KIF16B	514.209	0.0362065	0.0583301	0.0799622	1	14794	ENSG00000089177	KIF16B	kinesin family member 16B [Source:HGNC Symbol;Acc:HGNC:15869]	protein_coding	20	16272104	16573448	NO						: :
TRMT6	863.304	-0.00808051	0.0585095	0.496814	1	7400	ENSG00000089195	TRMT6	tRNA methyltransferase 6 non-catalytic subunit [Source:HGNC Symbol;Acc:HGNC:20900]	protein_coding	20	5937228	5950558	NO						: :
CHGB	154.2	-0.00576226	0.0569306	0.633635	1	7047	ENSG00000089199	CHGB	chromogranin B [Source:HGNC Symbol;Acc:HGNC:1930]	protein_coding	20	5911510	5925353	NO						: :
PEBP1	11665.9	-0.0147981	0.0534044	0.376188	1	37458	ENSG00000089220	PEBP1	phosphatidylethanolamine binding protein 1 [Source:HGNC Symbol;Acc:HGNC:8630]	protein_coding	12	118136124	118145584	NO						: :
TBX5	4.29394	-0.00697162	0.105347	0.180947	1	40518	ENSG00000089225	TBX5	T-box transcription factor 5 [Source:HGNC Symbol;Acc:HGNC:11604]	protein_coding	12	114353911	114408442	NO						: :
BRAP	1050.33	-0.00353082	0.051527	0.828067	1	38936	ENSG00000089234	BRAP	BRCA1 associated protein [Source:HGNC Symbol;Acc:HGNC:1099]	protein_coding	12	111642146	111685956	NO						: :
ERP29	4391.16	-0.0320438	0.0556693	0.114007	1	60593	ENSG00000089248	ERP29	endoplasmic reticulum protein 29 [Source:HGNC Symbol;Acc:HGNC:13799]	protein_coding	12	112013348	112023449	NO						: :
NOS1	605.212	0.0169655	0.0723966	0.156014	1	62210	ENSG00000089250	NOS1	nitric oxide synthase 1 [Source:HGNC Symbol;Acc:HGNC:7872]	protein_coding	12	117208142	117452170	NO						: :
FUS	20797.4	-0.00670542	0.0533976	0.652479	1	42552	ENSG00000089280	FUS	FUS RNA binding protein [Source:HGNC Symbol;Acc:HGNC:4010]	protein_coding	16	31180138	31191605	NO						: :
IGBP1	1520.01	-0.00458466	0.0528108	0.761394	1	11125	ENSG00000089289	IGBP1	immunoglobulin binding protein 1 [Source:HGNC Symbol;Acc:HGNC:5461]	protein_coding	X	70133447	70166324	NO						: :
FXYD5	1079.11	-0.0142906	0.0589361	0.300258	1	47203	ENSG00000089327	FXYD5	FXYD domain containing ion transport regulator 5 [Source:HGNC Symbol;Acc:HGNC:4029]	protein_coding	19	35154730	35169881	NO						: :
ZNF302	1417.08	-0.0035461	0.0487266	0.85258	1	63265	ENSG00000089335	ZNF302	zinc finger protein 302 [Source:HGNC Symbol;Acc:HGNC:13848]	protein_coding	19	34677639	34686397	NO						: :
GRAMD1A	4031.34	-0.0116353	0.0622152	0.323254	1	58261	ENSG00000089351	GRAMD1A	GRAM domain containing 1A [Source:HGNC Symbol;Acc:HGNC:29305]	protein_coding	19	34994784	35026471	NO						: :
FXYD3	1.67059	-0.00211476	0.0801837	0.642184		60907	ENSG00000089356	FXYD3	FXYD domain containing ion transport regulator 3 [Source:HGNC Symbol;Acc:HGNC:4027]	protein_coding	19	35115823	35124324	NO						: :
HEPH	2866.46	0.00159461	0.054137	0.906552	1	36801	ENSG00000089472	HEPH	hephaestin [Source:HGNC Symbol;Acc:HGNC:4866]	protein_coding	X	66162671	66268867	NO						: :
CDIP1	1997.66	-0.0226427	0.052024	0.243454	1	23654	ENSG00000089486	CDIP1	cell death inducing p53 target 1 [Source:HGNC Symbol;Acc:HGNC:13234]	protein_coding	16	4510669	4538828	NO						: :
CMTM1	10.3876	0.00164529	0.0674751	0.815859	1	54875	ENSG00000089505	CMTM1	CKLF like MARVEL transmembrane domain containing 1 [Source:HGNC Symbol;Acc:HGNC:19172]	protein_coding	16	66566393	66579137	NO						: :
KCNH4	16.701	-0.000300901	0.0652318	0.968465	1	56340	ENSG00000089558	KCNH4	potassium voltage-gated channel subfamily H member 4 [Source:HGNC Symbol;Acc:HGNC:6253]	protein_coding	17	42156891	42181142	NO						: :
GANAB	16218.3	-0.0182948	0.0415835	0.453244	1	49562	ENSG00000089597	GANAB	glucosidase II alpha subunit [Source:HGNC Symbol;Acc:HGNC:4138]	protein_coding	11	62624826	62646726	NO						: :
GMIP	617.938	0.0335791	0.0572761	0.0970854	1	32434	ENSG00000089639	GMIP	GEM interacting protein [Source:HGNC Symbol;Acc:HGNC:24852]	protein_coding	19	19629476	19643657	NO						: :
RBM41	1689.53	0.0150373	0.0506926	0.42048	1	36618	ENSG00000089682	RBM41	RNA binding motif protein 41 [Source:HGNC Symbol;Acc:HGNC:25617]	protein_coding	X	107061885	107118823	NO	probable chrX escapee	PMID: 30871455, DOI: 10.1186/s12864-019-5507-6				probable chrX escapee: :
BIRC5	3603.34	-0.012651	0.0511868	0.47848	1	55987	ENSG00000089685	BIRC5	baculoviral IAP repeat containing 5 [Source:HGNC Symbol;Acc:HGNC:593]	protein_coding	17	78214186	78225636	NO						: :
LAG3	46.2837	0.00575523	0.0578144	0.619152	1	45019	ENSG00000089692	LAG3	lymphocyte activating 3 [Source:HGNC Symbol;Acc:HGNC:6476]	protein_coding	12	6772512	6778455	NO						: :
MLF2	4639.44	-0.00541564	0.0477144	0.787687	1	54128	ENSG00000089693	MLF2	myeloid leukemia factor 2 [Source:HGNC Symbol;Acc:HGNC:7126]	protein_coding	12	6747996	6767475	NO						: :
OTUB2	222.026	0.00116516	0.0573076	0.916446	1	38876	ENSG00000089723	OTUB2	OTU deubiquitinase, ubiquitin aldehyde binding 2 [Source:HGNC Symbol;Acc:HGNC:20351]	protein_coding	14	94026340	94048930	NO						: :
DDX24	5510.9	0.000484542	0.04339	0.983332	1	46772	ENSG00000089737	DDX24	DEAD-box helicase 24 [Source:HGNC Symbol;Acc:HGNC:13266]	protein_coding	14	94048287	94081202	NO						: :
ZBTB25	951.577	0.00459408	0.0551005	0.726127	1	30389	ENSG00000089775	ZBTB25	zinc finger and BTB domain containing 25 [Source:HGNC Symbol;Acc:HGNC:13112]	protein_coding	14	64449106	64505213	NO						: :
NECAP1	745.503	-0.0316284	0.0482517	0.165611	1	17221	ENSG00000089818	NECAP1	NECAP endocytosis associated 1 [Source:HGNC Symbol;Acc:HGNC:24539]	protein_coding	12	8076939	8097881	NO						: :
ARHGAP4	601.129	-0.00776228	0.0564407	0.547399	1	15752	ENSG00000089820	ARHGAP4	Rho GTPase activating protein 4 [Source:HGNC Symbol;Acc:HGNC:674]	protein_coding	X	153907367	153934999	NO						: :
ANKRD24	560.021	0.00842212	0.0552494	0.542844	1	63804	ENSG00000089847	ANKRD24	ankyrin repeat domain 24 [Source:HGNC Symbol;Acc:HGNC:29424]	protein_coding	19	4182689	4224814	NO						: :
DHX32	851.019	0.00882276	0.0572354	0.489066	1	21558	ENSG00000089876	DHX32	DEAH-box helicase 32 (putative) [Source:HGNC Symbol;Acc:HGNC:16717]	protein_coding	10	125836337	125896436	NO						: :
RCOR1	2309.85	0.0272715	0.0557613	0.151064	1	13188	ENSG00000089902	RCOR1	REST corepressor 1 [Source:HGNC Symbol;Acc:HGNC:17441]	protein_coding	14	102592649	102730561	NO						: :
GPATCH2L	5076.34	0.0424541	0.0556995	0.0613685	1	27043	ENSG00000089916	GPATCH2L	G-patch domain containing 2 like [Source:HGNC Symbol;Acc:HGNC:20210]	protein_coding	14	76151916	76254342	NO						: :
LTBP4	1306.47	0.00169705	0.0603532	0.858453	1	54398	ENSG00000090006	LTBP4	latent transforming growth factor beta binding protein 4 [Source:HGNC Symbol;Acc:HGNC:6717]	protein_coding	19	40592883	40629818	NO						: :
BLVRB	269.626	0.00311725	0.0584053	0.77044	1	38571	ENSG00000090013	BLVRB	biliverdin reductase B [Source:HGNC Symbol;Acc:HGNC:1063]	protein_coding	19	40447765	40465764	NO						: :
SLC9A1	944.898	-0.00875393	0.0569902	0.496235	1	37958	ENSG00000090020	SLC9A1	solute carrier family 9 member A1 [Source:HGNC Symbol;Acc:HGNC:11071]	protein_coding	1	27098809	27166981	NO						: :
SPTLC1	2945.28	-0.0402579	0.0536379	0.0758118	1	46561	ENSG00000090054	SPTLC1	serine palmitoyltransferase long chain base subunit 1 [Source:HGNC Symbol;Acc:HGNC:11277]	protein_coding	9	92000087	92115413	NO						: :
PAPOLA	13953.8	0.0183417	0.0458975	0.412943	1	36930	ENSG00000090060	PAPOLA	poly(A) polymerase alpha [Source:HGNC Symbol;Acc:HGNC:14981]	protein_coding	14	96501433	96567116	NO						: :
CCNK	3237.85	-0.118675	0.0754089	0.000567281	0.0882419	13470	ENSG00000090061	CCNK	cyclin K [Source:HGNC Symbol;Acc:HGNC:1596]	protein_coding	14	99481169	99535044	NO						: :
PCBP4	441.207	-0.0159635	0.0495425	0.417024	1	58511	ENSG00000090097	PCBP4	poly(rC) binding protein 4 [Source:HGNC Symbol;Acc:HGNC:8652]	protein_coding	3	51957454	51974016	NO						: :
YPEL3	526.581	-0.00885872	0.0565108	0.501047	1	41068	ENSG00000090238	YPEL3	yippee like 3 [Source:HGNC Symbol;Acc:HGNC:18327]	protein_coding	16	30092314	30096915	NO						: :
MRPS33	741.48	-0.0437123	0.056227	0.0558846	0.993989	36448	ENSG00000090263	MRPS33	mitochondrial ribosomal protein S33 [Source:HGNC Symbol;Acc:HGNC:16634]	protein_coding	7	141002610	141015228	NO						: :
NDUFB2	845.581	-0.0289247	0.054996	0.141856	1	36279	ENSG00000090266	NDUFB2	NADH:ubiquinone oxidoreductase subunit B2 [Source:HGNC Symbol;Acc:HGNC:7697]	protein_coding	7	140690777	140722790	NO						: :
NUDC	4879.86	-0.0101351	0.0550541	0.482152	1	67303	ENSG00000090273	NUDC	nuclear distribution C, dynein complex regulator [Source:HGNC Symbol;Acc:HGNC:8045]	protein_coding	1	26900238	26946871	NO						: :
MAEA	1907.96	-0.00692271	0.0567641	0.579174	1	39017	ENSG00000090316	MAEA	macrophage erythroblast attacher, E3 ubiquitin ligase [Source:HGNC Symbol;Acc:HGNC:13731]	protein_coding	4	1289887	1340147	NO						: :
ICAM1	225.607	-0.0127698	0.0838969	0.149119	1	48430	ENSG00000090339	ICAM1	intercellular adhesion molecule 1 [Source:HGNC Symbol;Acc:HGNC:5344]	protein_coding	19	10271093	10286615	NO						: :
STRN4	3399.65	-0.0312341	0.0489126	0.164897	1	39214	ENSG00000090372	STRN4	striatin 4 [Source:HGNC Symbol;Acc:HGNC:15721]	protein_coding	19	46719511	46746994	NO						: :
IRAK3	116.852	0.00466726	0.0612691	0.631073	1	58731	ENSG00000090376	IRAK3	interleukin 1 receptor associated kinase 3 [Source:HGNC Symbol;Acc:HGNC:17020]	protein_coding	12	66189195	66254622	NO						: :
LYZ	1.85795	0.00588096	0.103988	0.226889		25445	ENSG00000090382	LYZ	lysozyme [Source:HGNC Symbol;Acc:HGNC:6740]	protein_coding	12	69348381	69354234	NO						: :
MUL1	672.75	-0.0227764	0.0607182	0.158233	1	59702	ENSG00000090432	MUL1	mitochondrial E3 ubiquitin protein ligase 1 [Source:HGNC Symbol;Acc:HGNC:25762]	protein_coding	1	20499448	20508151	NO						: :
TFAP4	711.162	-0.0182803	0.0611247	0.207316	1	38346	ENSG00000090447	TFAP4	transcription factor AP-4 [Source:HGNC Symbol;Acc:HGNC:11745]	protein_coding	16	4257186	4273075	NO						: :
PDCD7	1140.09	-0.0167577	0.0425863	0.48451	1	45881	ENSG00000090470	PDCD7	programmed cell death 7 [Source:HGNC Symbol;Acc:HGNC:8767]	protein_coding	15	65117379	65133808	NO						: :
SPG21	2213.84	-0.0247757	0.0445234	0.29442	1	45780	ENSG00000090487	SPG21	SPG21 abhydrolase domain containing, maspardin [Source:HGNC Symbol;Acc:HGNC:20373]	protein_coding	15	64963022	64990310	NO						: :
DNAJB11	2100.85	-0.00884289	0.0612248	0.424368	1	61388	ENSG00000090520	DNAJB11	DnaJ heat shock protein family (Hsp40) member B11 [Source:HGNC Symbol;Acc:HGNC:14889]	protein_coding	3	186567403	186585800	NO						: :
P3H2	1227.93	0.00429782	0.0620799	0.644765	1	50690	ENSG00000090530	P3H2	prolyl 3-hydroxylase 2 [Source:HGNC Symbol;Acc:HGNC:19317]	protein_coding	3	189956728	190122437	NO						: :
THPO	9.97603	-0.00793225	0.0722892	0.330386	1	55797	ENSG00000090534	THPO	thrombopoietin [Source:HGNC Symbol;Acc:HGNC:11795]	protein_coding	3	184371935	184381968	NO						: :
CHRD	29.0216	-0.000580108	0.0658782	0.937704	1	54176	ENSG00000090539	CHRD	chordin [Source:HGNC Symbol;Acc:HGNC:1949]	protein_coding	3	184380073	184390736	NO						: :
FLT3LG	18.6564	0.00212252	0.0659569	0.779523	1	52005	ENSG00000090554	FLT3LG	fms related receptor tyrosine kinase 3 ligand [Source:HGNC Symbol;Acc:HGNC:3766]	protein_coding	19	49474207	49486231	NO						: :
RAB11FIP3	1035.24	-0.00831299	0.05415	0.569288	1	30411	ENSG00000090565	RAB11FIP3	RAB11 family interacting protein 3 [Source:HGNC Symbol;Acc:HGNC:17224]	protein_coding	16	425649	523011	NO						: :
GNPTG	377.176	-0.0363346	0.0616612	0.0702166	1	55769	ENSG00000090581	GNPTG	N-acetylglucosamine-1-phosphate transferase subunit gamma [Source:HGNC Symbol;Acc:HGNC:23026]	protein_coding	16	1351931	1365737	NO						: :
ZNF268	1703.11	0.00201954	0.0564093	0.8639	1	42585	ENSG00000090612	ZNF268	zinc finger protein 268 [Source:HGNC Symbol;Acc:HGNC:13061]	protein_coding	12	133181409	133214832	NO						: :
GOLGA3	2196.3	-0.000596373	0.0539727	0.965266	1	63360	ENSG00000090615	GOLGA3	golgin A3 [Source:HGNC Symbol;Acc:HGNC:4426]	protein_coding	12	132768902	132829143	NO						: :
PABPC4	8209.59	-0.0140528	0.0524333	0.413891	1	64609	ENSG00000090621	PABPC4	poly(A) binding protein cytoplasmic 4 [Source:HGNC Symbol;Acc:HGNC:8557]	protein_coding	1	39560709	39576790	NO						: :
CD209	3.77262	-9.38995e-05	0.0737752	0.985852	1	53653	ENSG00000090659	CD209	CD209 molecule [Source:HGNC Symbol;Acc:HGNC:1641]	protein_coding	19	7739993	7747564	NO						: :
CERS4	1508.3	-0.00592293	0.0577585	0.611238	1	50844	ENSG00000090661	CERS4	ceramide synthase 4 [Source:HGNC Symbol;Acc:HGNC:23747]	protein_coding	19	8206736	8262421	NO						: :
MCOLN1	199.069	-0.0161095	0.0649948	0.20816	1	53731	ENSG00000090674	MCOLN1	mucolipin TRP cation channel 1 [Source:HGNC Symbol;Acc:HGNC:13356]	protein_coding	19	7522624	7534009	NO						: :
USP48	4949.33	0.0212856	0.0494742	0.301029	1	41161	ENSG00000090686	USP48	ubiquitin specific peptidase 48 [Source:HGNC Symbol;Acc:HGNC:18533]	protein_coding	1	21678298	21783606	NO						: :
EFNB1	480.087	-0.0210266	0.0661478	0.144058	1	10436	ENSG00000090776	EFNB1	ephrin B1 [Source:HGNC Symbol;Acc:HGNC:3226]	protein_coding	X	68829021	68842160	NO						: :
PDPR	6923	0.00675865	0.053709	0.644251	1	43339	ENSG00000090857	PDPR	pyruvate dehydrogenase phosphatase regulatory subunit [Source:HGNC Symbol;Acc:HGNC:30264]	protein_coding	16	70114332	70162537	NO						: :
AARS1	9941.14	0.00663308	0.0513343	0.692349	1	43931	ENSG00000090861	AARS1	alanyl-tRNA synthetase 1 [Source:HGNC Symbol;Acc:HGNC:20]	protein_coding	16	70251983	70289707	NO						: :
GLG1	13558	0.00167697	0.0539024	0.903299	1	41565	ENSG00000090863	GLG1	golgi glycoprotein 1 [Source:HGNC Symbol;Acc:HGNC:4316]	protein_coding	16	74447427	74607144	NO						: :
KIF4A	2816.3	-0.00959056	0.0499882	0.602015	1	9604	ENSG00000090889	KIF4A	kinesin family member 4A [Source:HGNC Symbol;Acc:HGNC:13339]	protein_coding	X	70290104	70420886	NO	probable chrX escapee	PMID: 30871455, DOI: 10.1186/s12864-019-5507-6				probable chrX escapee: :
TNRC6A	7175.77	0.0151408	0.0519307	0.394816	1	26026	ENSG00000090905	TNRC6A	trinucleotide repeat containing adaptor 6A [Source:HGNC Symbol;Acc:HGNC:11969]	protein_coding	16	24610209	24827632	NO						: :
PLEKHG2	1871.12	-0.00919633	0.0600575	0.428206	1	43717	ENSG00000090924	PLEKHG2	pleckstrin homology and RhoGEF domain containing G2 [Source:HGNC Symbol;Acc:HGNC:29515]	protein_coding	19	39412669	39428415	NO						: :
DLL3	214.642	-0.00566138	0.0657779	0.511407	1	43973	ENSG00000090932	DLL3	delta like canonical Notch ligand 3 [Source:HGNC Symbol;Acc:HGNC:2909]	protein_coding	19	39498895	39508481	NO						: :
NAT14	548.613	-0.0173082	0.052973	0.325922	1	47525	ENSG00000090971	NAT14	N-acetyltransferase 14 (putative) [Source:HGNC Symbol;Acc:HGNC:28918]	protein_coding	19	55485188	55487568	NO						: :
PITPNM2	165.056	-0.0136643	0.0585302	0.319852	1	61068	ENSG00000090975	PITPNM2	phosphatidylinositol transfer protein membrane associated 2 [Source:HGNC Symbol;Acc:HGNC:21044]	protein_coding	12	122983480	123151090	NO						: :
EXOC1	1419.3	0.0102811	0.0505654	0.567332	1	10251	ENSG00000090989	EXOC1	exocyst complex component 1 [Source:HGNC Symbol;Acc:HGNC:30380]	protein_coding	4	55853648	55905086	NO						: :
RBM27	3812.78	0.0127964	0.0466628	0.550642	1	37575	ENSG00000091009	RBM27	RNA binding motif protein 27 [Source:HGNC Symbol;Acc:HGNC:29243]	protein_coding	5	146203605	146289223	NO						: :
POU4F3	2.83809	-0.00108451	0.0729361	0.845476		55992	ENSG00000091010	POU4F3	POU class 4 homeobox 3 [Source:HGNC Symbol;Acc:HGNC:9220]	protein_coding	5	146338839	146341728	NO						: :
OSBPL8	5381.98	0.0263589	0.0521738	0.191325	1	31138	ENSG00000091039	OSBPL8	oxysterol binding protein like 8 [Source:HGNC Symbol;Acc:HGNC:16396]	protein_coding	12	76351797	76559809	NO						: :
DTX2	742.765	-0.0196064	0.0581481	0.216601	1	50372	ENSG00000091073	DTX2	deltex E3 ubiquitin ligase 2 [Source:HGNC Symbol;Acc:HGNC:15973]	protein_coding	7	76461676	76505995	NO						: :
PUS7	3043.31	-0.00810267	0.0523646	0.613381	1	25483	ENSG00000091127	PUS7	pseudouridine synthase 7 [Source:HGNC Symbol;Acc:HGNC:26033]	protein_coding	7	105439661	105522271	NO						: :
NRCAM	272.251	0.0208851	0.0594696	0.187898	1	54146	ENSG00000091129	NRCAM	neuronal cell adhesion molecule [Source:HGNC Symbol;Acc:HGNC:7994]	protein_coding	7	108147623	108456717	NO						: :
LAMB1	4782.79	0.00706003	0.0568372	0.57145	1	38823	ENSG00000091136	LAMB1	laminin subunit beta 1 [Source:HGNC Symbol;Acc:HGNC:6486]	protein_coding	7	107923799	108003213	NO						: :
SLC26A4	3.69185	-0.00427677	0.0806249	0.414768	1	30349	ENSG00000091137	SLC26A4	solute carrier family 26 member 4 [Source:HGNC Symbol;Acc:HGNC:8818]	protein_coding	7	107660828	107717809	NO						: :
DLD	2877.8	0.00216695	0.0509606	0.897125	1	53919	ENSG00000091140	DLD	dihydrolipoamide dehydrogenase [Source:HGNC Symbol;Acc:HGNC:2898]	protein_coding	7	107891162	107931730	NO						: :
WDR7	985.304	0.00981715	0.0496785	0.599481	1	20844	ENSG00000091157	WDR7	WD repeat domain 7 [Source:HGNC Symbol;Acc:HGNC:13490]	protein_coding	18	56651343	57029811	NO						: :
TXNL1	3067.71	-0.0315963	0.0543081	0.12472	1	8083	ENSG00000091164	TXNL1	thioredoxin like 1 [Source:HGNC Symbol;Acc:HGNC:12436]	protein_coding	18	56597209	56651600	NO						: :
ABCC6	22.2213	0.0080389	0.0679668	0.372738	1	56715	ENSG00000091262	ABCC6	ATP binding cassette subfamily C member 6 [Source:HGNC Symbol;Acc:HGNC:57]	protein_coding	16	16149565	16223522	NO						: :
CMTM6	3338.5	0.00376597	0.0529606	0.799976	1	31611	ENSG00000091317	CMTM6	CKLF like MARVEL transmembrane domain containing 6 [Source:HGNC Symbol;Acc:HGNC:19177]	protein_coding	3	32481312	32502852	NO						: :
ITGA6	10199.3	0.00347087	0.0536155	0.807152	1	66691	ENSG00000091409	ITGA6	integrin subunit alpha 6 [Source:HGNC Symbol;Acc:HGNC:6142]	protein_coding	2	172427354	172506459	NO						: :
RAPGEF4	81.506	-0.00218334	0.0580292	0.839177	1	39956	ENSG00000091428	RAPGEF4	Rap guanine nucleotide exchange factor 4 [Source:HGNC Symbol;Acc:HGNC:16626]	protein_coding	2	172735274	173052893	NO						: :
MAP3K20	1237.04	0.015755	0.0633266	0.226583	1	37310	ENSG00000091436	MAP3K20	mitogen-activated protein kinase kinase kinase 20 [Source:HGNC Symbol;Acc:HGNC:17797]	protein_coding	2	173075435	173268015	NO						: :
FH	2366.47	0.0111405	0.0457107	0.612614	1	66585	ENSG00000091483	FH	fumarate hydratase [Source:HGNC Symbol;Acc:HGNC:3700]	protein_coding	1	241497511	241519799	NO						: :
SEL1L3	3222.27	0.00281211	0.0508798	0.867644	1	10836	ENSG00000091490	SEL1L3	SEL1L family member 3 [Source:HGNC Symbol;Acc:HGNC:29108]	protein_coding	4	25747433	25863760	NO						: :
TF	23.9965	-0.000683352	0.0625041	0.936328	1	60127	ENSG00000091513	TF	transferrin [Source:HGNC Symbol;Acc:HGNC:11740]	protein_coding	3	133746040	133796641	NO						: :
CDV3	7544.74	-0.00641932	0.0450954	0.772664	1	64291	ENSG00000091527	CDV3	CDV3 homolog [Source:HGNC Symbol;Acc:HGNC:26928]	protein_coding	3	133573686	133590261	NO						: :
MYO15A	61.8105	9.19590788563218e-05	0.0638304	0.990903	1	63789	ENSG00000091536	MYO15A	myosin XVA [Source:HGNC Symbol;Acc:HGNC:7594]	protein_coding	17	18108756	18179802	NO						: :
ALKBH5	2834.18	-0.0119792	0.0518921	0.485185	1	18347	ENSG00000091542	ALKBH5	alkB homolog 5, RNA demethylase [Source:HGNC Symbol;Acc:HGNC:25996]	protein_coding	17	18183078	18209954	NO						: :
NLRP1	29.155	0.000489298	0.0627838	0.953782	1	16756	ENSG00000091592	NLRP1	NLR family pyrin domain containing 1 [Source:HGNC Symbol;Acc:HGNC:14374]	protein_coding	17	5499427	5619424	NO						: :
PITPNM3	230.831	0.000813516	0.0634668	0.921127	1	16149	ENSG00000091622	PITPNM3	PITPNM family member 3 [Source:HGNC Symbol;Acc:HGNC:21043]	protein_coding	17	6451263	6556555	NO						: :
SPAG7	1731.16	-0.00338665	0.0464701	0.872528	1	15712	ENSG00000091640	SPAG7	sperm associated antigen 7 [Source:HGNC Symbol;Acc:HGNC:11216]	protein_coding	17	4959226	4967817	NO						: :
ORC6	2296.03	-0.00768594	0.046406	0.718353	1	26950	ENSG00000091651	ORC6	origin recognition complex subunit 6 [Source:HGNC Symbol;Acc:HGNC:17151]	protein_coding	16	46689643	46698394	NO						: :
ZFHX4	236.844	0.0183197	0.0669567	0.167285	1	27430	ENSG00000091656	ZFHX4	zinc finger homeobox 4 [Source:HGNC Symbol;Acc:HGNC:30939]	protein_coding	8	76681239	76867281	NO						: :
SLC17A6	11.9607	0.0030338	0.0712165	0.636321	1	25212	ENSG00000091664	SLC17A6	solute carrier family 17 member 6 [Source:HGNC Symbol;Acc:HGNC:16703]	protein_coding	11	22338381	22379503	NO						: :
ZC3HC1	857.966	-0.0344024	0.0791178	0.0493768	0.953049	31605	ENSG00000091732	ZC3HC1	zinc finger C3HC-type containing 1 [Source:HGNC Symbol;Acc:HGNC:29913]	protein_coding	7	130018287	130051451	NO						: :
ESR1	6.2581	0.00822181	0.11136	0.139246	1	56229	ENSG00000091831	ESR1	estrogen receptor 1 [Source:HGNC Symbol;Acc:HGNC:3467]	protein_coding	6	151656691	152129619	NO						: :
RGS17	531.236	0.00765889	0.0516292	0.64508	1	30218	ENSG00000091844	RGS17	regulator of G protein signaling 17 [Source:HGNC Symbol;Acc:HGNC:14088]	protein_coding	6	153004459	153131282	NO						: :
TMEM101	521.506	-0.00219957	0.0600121	0.821228	1	57618	ENSG00000091947	TMEM101	transmembrane protein 101 [Source:HGNC Symbol;Acc:HGNC:28653]	protein_coding	17	44011188	44023946	NO						: :
CD200	1735.74	-0.0310011	0.0676398	0.0772247	1	40440	ENSG00000091972	CD200	CD200 molecule [Source:HGNC Symbol;Acc:HGNC:7203]	protein_coding	3	112332347	112362812	NO						: :
CCDC80	310.469	0.00995891	0.0643762	0.346489	1	56164	ENSG00000091986	CCDC80	coiled-coil domain containing 80 [Source:HGNC Symbol;Acc:HGNC:30649]	protein_coding	3	112596797	112649530	NO						: :
PSME1	1229.85	0.00798757	0.0524764	0.615826	1	22242	ENSG00000092010	PSME1	proteasome activator subunit 1 [Source:HGNC Symbol;Acc:HGNC:9568]	protein_coding	14	24136163	24138967	NO						: :
PPP2R3C	1076.4	-0.0129054	0.0486523	0.517301	1	48613	ENSG00000092020	PPP2R3C	protein phosphatase 2 regulatory subunit B''gamma [Source:HGNC Symbol;Acc:HGNC:17485]	protein_coding	14	35085467	35122517	NO						: :
HAUS4	1053.16	-0.000827496	0.0550698	0.948202	1	33777	ENSG00000092036	HAUS4	HAUS augmin like complex subunit 4 [Source:HGNC Symbol;Acc:HGNC:20163]	protein_coding	14	22946228	22957161	NO						: :
JPH4	1277.06	-0.0413781	0.0811666	0.0341071	0.859206	44835	ENSG00000092051	JPH4	junctophilin 4 [Source:HGNC Symbol;Acc:HGNC:20156]	protein_coding	14	23568038	23578790	NO						: :
CEBPE	1.06776	-0.00610401	0.131518	0.21259		30330	ENSG00000092067	CEBPE	CCAAT enhancer binding protein epsilon [Source:HGNC Symbol;Acc:HGNC:1836]	protein_coding	14	23117306	23119255	NO						: :
SLC7A8	9927.71	-0.0117383	0.0615125	0.328886	1	47056	ENSG00000092068	SLC7A8	solute carrier family 7 member 8 [Source:HGNC Symbol;Acc:HGNC:11066]	protein_coding	14	23125295	23183674	NO						: :
OSGEP	916.567	-0.0171352	0.0551534	0.295023	1	18930	ENSG00000092094	OSGEP	O-sialoglycoprotein endopeptidase [Source:HGNC Symbol;Acc:HGNC:18028]	protein_coding	14	20446401	20455089	NO						: :
SLC22A17	712.011	-0.0273645	0.0588762	0.130105	1	38726	ENSG00000092096	SLC22A17	solute carrier family 22 member 17 [Source:HGNC Symbol;Acc:HGNC:23095]	protein_coding	14	23346314	23352912	NO						: :
RNF31	823.761	-0.00922939	0.0490707	0.630183	1	22458	ENSG00000092098	RNF31	ring finger protein 31 [Source:HGNC Symbol;Acc:HGNC:16031]	protein_coding	14	24146683	24160660	NO						: :
SCFD1	3135.79	0.00154191	0.0493062	0.933383	1	29381	ENSG00000092108	SCFD1	sec1 family domain containing 1 [Source:HGNC Symbol;Acc:HGNC:20726]	protein_coding	14	30622291	30737694	NO						: :
G2E3	3921.79	0.000500621	0.047864	0.979871	1	29294	ENSG00000092140	G2E3	G2/M-phase specific E3 ubiquitin protein ligase [Source:HGNC Symbol;Acc:HGNC:20338]	protein_coding	14	30559158	30620064	NO						: :
HECTD1	7542.09	0.0447958	0.0644495	0.0409448	0.901758	50159	ENSG00000092148	HECTD1	HECT domain E3 ubiquitin protein ligase 1 [Source:HGNC Symbol;Acc:HGNC:20157]	protein_coding	14	31100117	31207804	NO						: :
HNRNPC	34131	-0.00521428	0.0475624	0.796647	1	47328	ENSG00000092199	HNRNPC	heterogeneous nuclear ribonucleoprotein C [Source:HGNC Symbol;Acc:HGNC:5035]	protein_coding	14	21209136	21269494	NO						: :
RPGRIP1	22.5866	0.000928002	0.0638826	0.908587	1	31531	ENSG00000092200	RPGRIP1	RPGR interacting protein 1 [Source:HGNC Symbol;Acc:HGNC:13436]	protein_coding	14	21280083	21351301	NO						: :
SUPT16H	18471.7	0.00258637	0.0500075	0.88423	1	19535	ENSG00000092201	SUPT16H	SPT16 homolog, facilitates chromatin remodeling subunit [Source:HGNC Symbol;Acc:HGNC:11465]	protein_coding	14	21351476	21384019	NO						: :
TOX4	1916.1	-0.00328353	0.0444987	0.884229	1	31175	ENSG00000092203	TOX4	TOX high mobility group box family member 4 [Source:HGNC Symbol;Acc:HGNC:20161]	protein_coding	14	21476597	21499175	NO						: :
GEMIN2	539.167	-0.000507971	0.0478211	0.979616	1	37372	ENSG00000092208	GEMIN2	gem nuclear organelle associated protein 2 [Source:HGNC Symbol;Acc:HGNC:10884]	protein_coding	14	39114285	39136973	NO						: :
TGM1	38.8573	0.000921104	0.0641621	0.908202	1	23241	ENSG00000092295	TGM1	transglutaminase 1 [Source:HGNC Symbol;Acc:HGNC:11777]	protein_coding	14	24249114	24264432	NO						: :
TINF2	576.331	-0.00707479	0.0476462	0.726905	1	23161	ENSG00000092330	TINF2	TERF1 interacting nuclear factor 2 [Source:HGNC Symbol;Acc:HGNC:11824]	protein_coding	14	24239643	24242674	NO						: :
DAZL	38.1552	0.00164941	0.0694832	0.800252	1	52549	ENSG00000092345	DAZL	deleted in azoospermia like [Source:HGNC Symbol;Acc:HGNC:2685]	protein_coding	3	16586792	16670306	NO						: :
TBL1Y	68.5093	-9.1982	1.19717	6.97458582997579e-15	9.69641795012384e-12	4350	ENSG00000092377	TBL1Y	transducin beta like 1 Y-linked [Source:HGNC Symbol;Acc:HGNC:18502]	protein_coding	Y	6910686	7101970	YES				A MSY gene encoding a member of the WD40 repeat-containing protein family, mediating proteinñprotein interactions, involved in signal transduction, RNA processing, gene regulation, vesicular trafficking, and cytoskeletal assembly; mutations associated with deafness and coarctation of the aorta	DOI:†10.1186/s13578-020-00452-w	: :A MSY gene encoding a member of the WD40 repeat-containing protein family, mediating proteinñprotein interactions, involved in signal transduction, RNA processing, gene regulation, vesicular trafficking, and cytoskeletal assembly; mutations associated with deafness and coarctation of the aorta
SEMA6A	27443.2	0.0258124	0.064317	0.114918	1	53170	ENSG00000092421	SEMA6A	semaphorin 6A [Source:HGNC Symbol;Acc:HGNC:10738]	protein_coding	5	116443555	116574823	NO						: :
TRPM7	2839.28	0.00439869	0.0557074	0.727488	1	40093	ENSG00000092439	TRPM7	transient receptor potential cation channel subfamily M member 7 [Source:HGNC Symbol;Acc:HGNC:17994]	protein_coding	15	50552473	50686797	NO						: :
TYRO3	3066.74	-0.00583836	0.0535673	0.689104	1	47254	ENSG00000092445	TYRO3	TYRO3 protein tyrosine kinase [Source:HGNC Symbol;Acc:HGNC:12446]	protein_coding	15	41557675	41583589	NO						: :
WDR76	692.707	0.0375743	0.0761826	0.044741	0.927099	35372	ENSG00000092470	WDR76	WD repeat domain 76 [Source:HGNC Symbol;Acc:HGNC:25773]	protein_coding	15	43826980	43868412	NO						: :
CAPN3	32.1381	0.00142563	0.0587068	0.889912	1	24654	ENSG00000092529	CAPN3	calpain 3 [Source:HGNC Symbol;Acc:HGNC:1480]	protein_coding	15	42359498	42412949	NO						: :
SNAP23	2385.9	-0.0179917	0.0501935	0.357492	1	18061	ENSG00000092531	SNAP23	synaptosome associated protein 23 [Source:HGNC Symbol;Acc:HGNC:11131]	protein_coding	15	42491233	42545356	NO						: :
TBX15	8.22962	-0.00670077	0.073627	0.362649	1	53969	ENSG00000092607	TBX15	T-box transcription factor 15 [Source:HGNC Symbol;Acc:HGNC:11594]	protein_coding	1	118883046	118989556	NO						: :
PHGDH	12811.6	-0.025587	0.0628311	0.122917	1	63028	ENSG00000092621	PHGDH	phosphoglycerate dehydrogenase [Source:HGNC Symbol;Acc:HGNC:8923]	protein_coding	1	119648411	119744218	NO						: :
COL9A3	2687.2	-0.000985153	0.0589212	0.922699	1	18597	ENSG00000092758	COL9A3	collagen type IX alpha 3 chain [Source:HGNC Symbol;Acc:HGNC:2219]	protein_coding	20	62816244	62841159	NO						: :
EZR	9820.86	0.00577372	0.0528926	0.703763	1	56199	ENSG00000092820	EZR	ezrin [Source:HGNC Symbol;Acc:HGNC:12691]	protein_coding	6	158765741	158819368	NO						: :
MYL6	13483.5	-0.00379392	0.0521491	0.808515	1	58055	ENSG00000092841	MYL6	myosin light chain 6 [Source:HGNC Symbol;Acc:HGNC:7587]	protein_coding	12	56158346	56163496	NO						: :
AGO1	7401.8	0.0329533	0.0556061	0.108315	1	40675	ENSG00000092847	AGO1	argonaute RISC component 1 [Source:HGNC Symbol;Acc:HGNC:3262]	protein_coding	1	35869808	35930532	NO						: :
TEKT2	19.3629	0.000370638	0.0616357	0.966696	1	66937	ENSG00000092850	TEKT2	tektin 2 [Source:HGNC Symbol;Acc:HGNC:11725]	protein_coding	1	36084094	36088275	NO						: :
CLSPN	2203.14	0.0015904	0.0545415	0.904278	1	41329	ENSG00000092853	CLSPN	claspin [Source:HGNC Symbol;Acc:HGNC:19715]	protein_coding	1	35720218	35769978	NO						: :
RFFL	1216.8	-0.0127915	0.0536245	0.426035	1	58427	ENSG00000092871	RFFL	ring finger and FYVE like domain containing E3 ubiquitin protein ligase [Source:HGNC Symbol;Acc:HGNC:24821]	protein_coding	17	35005990	35089319	NO						: :
UNC13D	100.531	-0.0167913	0.0606393	0.233999	1	51288	ENSG00000092929	UNC13D	unc-13 homolog D [Source:HGNC Symbol;Acc:HGNC:23147]	protein_coding	17	75827225	75844552	NO						: :
MFSD11	508.8	-0.0107424	0.0572854	0.420007	1	63136	ENSG00000092931	MFSD11	major facilitator superfamily domain containing 11 [Source:HGNC Symbol;Acc:HGNC:25458]	protein_coding	17	76735865	76781449	NO						: :
DPYSL2	9170.67	-0.0198555	0.0610081	0.18786	1	22059	ENSG00000092964	DPYSL2	dihydropyrimidinase like 2 [Source:HGNC Symbol;Acc:HGNC:3014]	protein_coding	8	26514031	26658178	NO						: :
TGFB2	28.8378	-0.00557	0.0660166	0.51367	1	57029	ENSG00000092969	TGFB2	transforming growth factor beta 2 [Source:HGNC Symbol;Acc:HGNC:11768]	protein_coding	1	218345336	218444619	NO						: :
GPATCH2	704.178	-0.00210849	0.0521506	0.892015	1	55395	ENSG00000092978	GPATCH2	G-patch domain containing 2 [Source:HGNC Symbol;Acc:HGNC:25499]	protein_coding	1	217426992	217631090	NO						: :
NUP50	5540.2	-0.00205801	0.0532369	0.886767	1	10497	ENSG00000093000	NUP50	nucleoporin 50 [Source:HGNC Symbol;Acc:HGNC:8065]	protein_coding	22	45163925	45188017	NO						: :
CDC45	669.259	-0.00236075	0.0482108	0.90384	1	17845	ENSG00000093009	CDC45	cell division cycle 45 [Source:HGNC Symbol;Acc:HGNC:1739]	protein_coding	22	19479457	19520612	NO						: :
COMT	337.05	-0.0133357	0.0523104	0.436222	1	17045	ENSG00000093010	COMT	catechol-O-methyltransferase [Source:HGNC Symbol;Acc:HGNC:2228]	protein_coding	22	19941371	19969975	NO						: :
ADA2	3006.53	-0.00437944	0.0564885	0.716791	1	7577	ENSG00000093072	ADA2	adenosine deaminase 2 [Source:HGNC Symbol;Acc:HGNC:1839]	protein_coding	22	17178790	17258235	NO						: :
ENSG00000093100	360.738	-0.0896901	0.096637	0.00381933	0.322492	15523	ENSG00000093100	ENSG00000093100	novel transcript	lncRNA	22	17787652	17811497	NO						: :
ECHDC1	1776.99	0.00323592	0.054478	0.809565	1	48693	ENSG00000093144	ECHDC1	ethylmalonyl-CoA decarboxylase 1 [Source:HGNC Symbol;Acc:HGNC:21489]	protein_coding	6	127288712	127343609	NO						: :
LRRFIP2	1076.73	-0.000587211	0.0516354	0.970746	1	31227	ENSG00000093167	LRRFIP2	LRR binding FLII interacting protein 2 [Source:HGNC Symbol;Acc:HGNC:6703]	protein_coding	3	37052626	37183689	NO						: :
SEC22C	1445.92	-0.0175158	0.0444068	0.449672	1	60997	ENSG00000093183	SEC22C	SEC22 homolog C, vesicle trafficking protein [Source:HGNC Symbol;Acc:HGNC:16828]	protein_coding	3	42547969	42601080	NO						: :
XYLB	88.9449	0.00557606	0.0644636	0.53319	1	32899	ENSG00000093217	XYLB	xylulokinase [Source:HGNC Symbol;Acc:HGNC:12839]	protein_coding	3	38346760	38421348	NO						: :
HDAC6	1171.7	-0.00692664	0.0502811	0.697302	1	35072	ENSG00000094631	HDAC6	histone deacetylase 6 [Source:HGNC Symbol;Acc:HGNC:14064]	protein_coding	X	48801377	48824982	NO						: :
GABRP	253.141	0.00602899	0.0703912	0.433454	1	44319	ENSG00000094755	GABRP	gamma-aminobutyric acid type A receptor subunit pi [Source:HGNC Symbol;Acc:HGNC:4089]	protein_coding	5	170763350	170814047	NO						: :
CDC6	3782	-0.00469323	0.0583533	0.670482	1	21309	ENSG00000094804	CDC6	cell division cycle 6 [Source:HGNC Symbol;Acc:HGNC:1744]	protein_coding	17	40287879	40304657	NO						: :
UPRT	726.795	0.00113534	0.0558612	0.925363	1	9837	ENSG00000094841	UPRT	uracil phosphoribosyltransferase homolog [Source:HGNC Symbol;Acc:HGNC:28334]	protein_coding	X	75156388	75304885	NO						: :
CDC23	2664.87	-0.00161595	0.0519877	0.917892	1	56995	ENSG00000094880	CDC23	cell division cycle 23 [Source:HGNC Symbol;Acc:HGNC:1724]	protein_coding	5	138187650	138213343	NO						: :
AAAS	1648.3	-0.068338	0.0749979	0.0103458	0.527827	52571	ENSG00000094914	AAAS	aladin WD repeat nucleoporin [Source:HGNC Symbol;Acc:HGNC:13666]	protein_coding	12	53307456	53324864	NO						: :
CBX5	31243.7	0.0318364	0.0556829	0.115351	1	52715	ENSG00000094916	CBX5	chromobox 5 [Source:HGNC Symbol;Acc:HGNC:1555]	protein_coding	12	54230942	54280133	NO						: :
SUCO	3369.5	0.00761193	0.0489487	0.690672	1	57496	ENSG00000094975	SUCO	SUN domain containing ossification factor [Source:HGNC Symbol;Acc:HGNC:1240]	protein_coding	1	172532349	172611833	NO						: :
MSH2	17435	-0.0278486	0.0494529	0.199473	1	27952	ENSG00000095002	MSH2	mutS homolog 2 [Source:HGNC Symbol;Acc:HGNC:7325]	protein_coding	2	47403067	47663146	NO						: :
MAP3K1	1699.21	-0.00421595	0.0524567	0.784204	1	26754	ENSG00000095015	MAP3K1	mitogen-activated protein kinase kinase kinase 1 [Source:HGNC Symbol;Acc:HGNC:6848]	protein_coding	5	56815549	56896152	NO						: :
DHPS	1310.84	-0.00527501	0.0537797	0.71254	1	62736	ENSG00000095059	DHPS	deoxyhypusine synthase [Source:HGNC Symbol;Acc:HGNC:2869]	protein_coding	19	12675717	12681880	NO						: :
HOOK2	1455.26	-0.0209462	0.0480104	0.327976	1	54306	ENSG00000095066	HOOK2	hook microtubule tethering protein 2 [Source:HGNC Symbol;Acc:HGNC:19885]	protein_coding	19	12763003	12872740	NO						: :
ARCN1	8434.61	0.0065448	0.0487055	0.73413	1	57887	ENSG00000095139	ARCN1	archain 1 [Source:HGNC Symbol;Acc:HGNC:649]	protein_coding	11	118572390	118603033	NO						: :
EPB41L4B	1875.61	-0.0205145	0.0491492	0.320568	1	39280	ENSG00000095203	EPB41L4B	erythrocyte membrane protein band 4.1 like 4B [Source:HGNC Symbol;Acc:HGNC:19818]	protein_coding	9	109171974	109321059	NO						: :
TMEM38B	415.708	0.00809855	0.053699	0.587093	1	14696	ENSG00000095209	TMEM38B	transmembrane protein 38B [Source:HGNC Symbol;Acc:HGNC:25535]	protein_coding	9	105694541	105776629	NO						: :
PSMD5	2113.14	-0.00368937	0.0522527	0.812375	1	31499	ENSG00000095261	PSMD5	proteasome 26S subunit, non-ATPase 5 [Source:HGNC Symbol;Acc:HGNC:9563]	protein_coding	9	120815496	120842951	NO						: :
PTGS1	67.3396	0.0152186	0.0785652	0.148467	1	44206	ENSG00000095303	PTGS1	prostaglandin-endoperoxide synthase 1 [Source:HGNC Symbol;Acc:HGNC:9604]	protein_coding	9	122370530	122395703	NO						: :
NUP188	5140.11	-0.00127123	0.052336	0.933814	1	38594	ENSG00000095319	NUP188	nucleoporin 188 [Source:HGNC Symbol;Acc:HGNC:17859]	protein_coding	9	128947699	129007096	NO						: :
CRAT	392.836	0.00431437	0.0600709	0.669789	1	38668	ENSG00000095321	CRAT	carnitine O-acetyltransferase [Source:HGNC Symbol;Acc:HGNC:2342]	protein_coding	9	129094142	129111189	NO						: :
SH2D3C	180.547	0.00695343	0.0624153	0.487912	1	20660	ENSG00000095370	SH2D3C	SH2 domain containing 3C [Source:HGNC Symbol;Acc:HGNC:16884]	protein_coding	9	127738317	127778710	NO						: :
NANS	1355.83	-0.00682535	0.0496831	0.710232	1	15717	ENSG00000095380	NANS	N-acetylneuraminate synthase [Source:HGNC Symbol;Acc:HGNC:19237]	protein_coding	9	98056732	98083077	NO						: :
TBC1D2	413.6	0.00965282	0.0630127	0.37222	1	18114	ENSG00000095383	TBC1D2	TBC1 domain family member 2 [Source:HGNC Symbol;Acc:HGNC:18026]	protein_coding	9	98199011	98255649	NO						: :
WHRN	489.763	-0.000937914	0.0598159	0.922963	1	31379	ENSG00000095397	WHRN	whirlin [Source:HGNC Symbol;Acc:HGNC:16361]	protein_coding	9	114402080	114505473	NO						: :
CWF19L1	1020.93	-0.0409043	0.0543784	0.0707895	1	24022	ENSG00000095485	CWF19L1	CWF19 like cell cycle control factor 1 [Source:HGNC Symbol;Acc:HGNC:25613]	protein_coding	10	100232298	100267680	NO						: :
SEMA4G	482.909	0.00238701	0.059648	0.810069	1	43382	ENSG00000095539	SEMA4G	semaphorin 4G [Source:HGNC Symbol;Acc:HGNC:10735]	protein_coding	10	100969518	100985871	NO						: :
BTAF1	5978.32	0.0215682	0.0601704	0.174556	1	52497	ENSG00000095564	BTAF1	B-TFIID TATA-box binding protein associated factor 1 [Source:HGNC Symbol;Acc:HGNC:17307]	protein_coding	10	91923770	92031437	NO						: :
IKZF5	693.59	-0.0274016	0.0500423	0.19943	1	20806	ENSG00000095574	IKZF5	IKAROS family zinc finger 5 [Source:HGNC Symbol;Acc:HGNC:14283]	protein_coding	10	122990807	123008812	NO						: :
TLL2	161.97	-0.0333415	0.0853471	0.0466235	0.937772	16626	ENSG00000095587	TLL2	tolloid like 2 [Source:HGNC Symbol;Acc:HGNC:11844]	protein_coding	10	96364608	96513926	NO						: :
CYP26A1	317.82	0.00369149	0.0823171	0.447438	1	19216	ENSG00000095596	CYP26A1	cytochrome P450 family 26 subfamily A member 1 [Source:HGNC Symbol;Acc:HGNC:2603]	protein_coding	10	93073475	93077885	NO						: :
TDRD1	55.8111	-0.0044744	0.0589506	0.675102	1	54381	ENSG00000095627	TDRD1	tudor domain containing 1 [Source:HGNC Symbol;Acc:HGNC:11712]	protein_coding	10	114179270	114232304	NO						: :
SORBS1	2628.38	0.0380629	0.0632928	0.0605653	1	48417	ENSG00000095637	SORBS1	sorbin and SH3 domain containing 1 [Source:HGNC Symbol;Acc:HGNC:14565]	protein_coding	10	95311771	95561414	NO						: :
CRTAC1	45.3899	-0.00396531	0.0623705	0.664164	1	16808	ENSG00000095713	CRTAC1	cartilage acidic protein 1 [Source:HGNC Symbol;Acc:HGNC:14882]	protein_coding	10	97865000	98030828	NO						: :
BAMBI	673.657	-0.00944148	0.0577027	0.457379	1	43805	ENSG00000095739	BAMBI	BMP and activin membrane bound inhibitor [Source:HGNC Symbol;Acc:HGNC:30251]	protein_coding	10	28677510	28682932	NO						: :
IL11	68.3731	0.00602859	0.0696116	0.44314	1	47442	ENSG00000095752	IL11	interleukin 11 [Source:HGNC Symbol;Acc:HGNC:5966]	protein_coding	19	55364382	55370463	NO						: :
MYO3A	267.805	0.0440997	0.0743264	0.033861	0.855913	13254	ENSG00000095777	MYO3A	myosin IIIA [Source:HGNC Symbol;Acc:HGNC:7601]	protein_coding	10	25934229	26212532	NO						: :
WAC	6399.44	0.00189285	0.0458958	0.929976	1	43683	ENSG00000095787	WAC	WW domain containing adaptor with coiled-coil [Source:HGNC Symbol;Acc:HGNC:17327]	protein_coding	10	28532493	28623112	NO						: :
CREM	379.555	-0.00569838	0.056272	0.648289	1	54473	ENSG00000095794	CREM	cAMP responsive element modulator [Source:HGNC Symbol;Acc:HGNC:2352]	protein_coding	10	35126791	35212958	NO						: :
NUBP2	817.632	-0.0236382	0.0541439	0.204838	1	46012	ENSG00000095906	NUBP2	nucleotide binding protein 2 [Source:HGNC Symbol;Acc:HGNC:8042]	protein_coding	16	1782932	1789186	NO						: :
TPSD1	0.951391	-0.00241972	0.126092	0.566788		51848	ENSG00000095917	TPSD1	tryptase delta 1 [Source:HGNC Symbol;Acc:HGNC:14118]	protein_coding	16	1256059	1259008	NO						: :
SMIM24	192.708	0.00775119	0.0707245	0.353556	1	24516	ENSG00000095932	SMIM24	small integral membrane protein 24 [Source:HGNC Symbol;Acc:HGNC:37244]	protein_coding	19	3473986	3480525	NO						: :
HIVEP1	1488.91	0.00255482	0.0530459	0.861757	1	13668	ENSG00000095951	HIVEP1	HIVEP zinc finger 1 [Source:HGNC Symbol;Acc:HGNC:4920]	protein_coding	6	12008762	12164999	NO						: :
FKBP5	3071.63	0.0133589	0.049751	0.484594	1	36294	ENSG00000096060	FKBP5	FKBP prolyl isomerase 5 [Source:HGNC Symbol;Acc:HGNC:3721]	protein_coding	6	35573585	35728583	NO						: :
SRPK1	6383.29	0.00521895	0.0480552	0.792013	1	15809	ENSG00000096063	SRPK1	SRSF protein kinase 1 [Source:HGNC Symbol;Acc:HGNC:11305]	protein_coding	6	35832966	35921342	NO						: :
BRPF3	1854.06	-0.0028809	0.0557966	0.815187	1	42569	ENSG00000096070	BRPF3	bromodomain and PHD finger containing 3 [Source:HGNC Symbol;Acc:HGNC:14256]	protein_coding	6	36196744	36232790	NO						: :
MRPS18A	759.889	-0.0186574	0.0566866	0.247162	1	41516	ENSG00000096080	MRPS18A	mitochondrial ribosomal protein S18A [Source:HGNC Symbol;Acc:HGNC:14515]	protein_coding	6	43671202	43687791	NO						: :
PGC	1.5761	-0.00471005	0.0908995	0.321233		38833	ENSG00000096088	PGC	progastricsin [Source:HGNC Symbol;Acc:HGNC:8890]	protein_coding	6	41736711	41754109	NO						: :
TMEM14A	162.967	-0.0086371	0.0537902	0.563629	1	18397	ENSG00000096092	TMEM14A	transmembrane protein 14A [Source:HGNC Symbol;Acc:HGNC:21076]	protein_coding	6	52671113	52686588	NO						: :
EFHC1	899.39	0.0255249	0.0531746	0.191453	1	23350	ENSG00000096093	EFHC1	EF-hand domain containing 1 [Source:HGNC Symbol;Acc:HGNC:16406]	protein_coding	6	52362123	52529886	NO						: :
HSP90AB1	122246	-0.0211543	0.0437837	0.371966	1	19261	ENSG00000096384	HSP90AB1	heat shock protein 90 alpha family class B member 1 [Source:HGNC Symbol;Acc:HGNC:5258]	protein_coding	6	44246166	44253888	NO						: :
CDC5L	3423.42	0.00182131	0.0475942	0.927816	1	16912	ENSG00000096401	CDC5L	cell division cycle 5 like [Source:HGNC Symbol;Acc:HGNC:1743]	protein_coding	6	44387706	44450425	NO						: :
ITPR3	3471.21	0.0400461	0.0588527	0.0630514	1	15713	ENSG00000096433	ITPR3	inositol 1,4,5-trisphosphate receptor type 3 [Source:HGNC Symbol;Acc:HGNC:6182]	protein_coding	6	33620365	33696574	NO						: :
ZNF184	579.351	-0.00155995	0.050034	0.929779	1	56982	ENSG00000096654	ZNF184	zinc finger protein 184 [Source:HGNC Symbol;Acc:HGNC:12975]	protein_coding	6	27450743	27473118	NO						: :
DSP	12442.8	0.027307	0.063136	0.110001	1	50890	ENSG00000096696	DSP	desmoplakin [Source:HGNC Symbol;Acc:HGNC:3052]	protein_coding	6	7541617	7586714	NO						: :
SIRT1	3635.1	0.00191341	0.0554422	0.878322	1	47916	ENSG00000096717	SIRT1	sirtuin 1 [Source:HGNC Symbol;Acc:HGNC:14929]	protein_coding	10	67884656	67918390	NO						: :
HNRNPH3	12867.4	-0.0254729	0.0570595	0.158242	1	49757	ENSG00000096746	HNRNPH3	heterogeneous nuclear ribonucleoprotein H3 [Source:HGNC Symbol;Acc:HGNC:5043]	protein_coding	10	68331174	68343193	NO						: :
IFT74	778.195	0.00747205	0.0522384	0.641403	1	32912	ENSG00000096872	IFT74	intraflagellar transport 74 [Source:HGNC Symbol;Acc:HGNC:21424]	protein_coding	9	26947039	27066134	NO						: :
JAK2	303.029	0.0167245	0.0617018	0.225149	1	24144	ENSG00000096968	JAK2	Janus kinase 2 [Source:HGNC Symbol;Acc:HGNC:6192]	protein_coding	9	4984390	5129948	NO						: :
ABL1	5164.27	0.00428847	0.0492722	0.817503	1	26047	ENSG00000097007	ABL1	ABL proto-oncogene 1, non-receptor tyrosine kinase [Source:HGNC Symbol;Acc:HGNC:76]	protein_coding	9	130713016	130887675	NO						: :
ACOT7	2831.68	-0.0115944	0.0533673	0.467482	1	65390	ENSG00000097021	ACOT7	acyl-CoA thioesterase 7 [Source:HGNC Symbol;Acc:HGNC:24157]	protein_coding	1	6264269	6393767	NO						: :
SH3GLB1	2491.75	0.0130147	0.0492571	0.50363	1	46554	ENSG00000097033	SH3GLB1	SH3 domain containing GRB2 like, endophilin B1 [Source:HGNC Symbol;Acc:HGNC:10833]	protein_coding	1	86704570	86748184	NO						: :
CDC7	3065.45	-0.00435166	0.0466417	0.835771	1	58997	ENSG00000097046	CDC7	cell division cycle 7 [Source:HGNC Symbol;Acc:HGNC:1745]	protein_coding	1	91500851	91525764	NO						: :
SYDE2	498.712	0.0452291	0.080562	0.0288248	0.816889	45278	ENSG00000097096	SYDE2	synapse defective Rho GTPase homolog 2 [Source:HGNC Symbol;Acc:HGNC:25841]	protein_coding	1	85156889	85201016	NO						: :
PCSK5	649.377	0.0166863	0.0526284	0.345292	1	16353	ENSG00000099139	PCSK5	proprotein convertase subtilisin/kexin type 5 [Source:HGNC Symbol;Acc:HGNC:8747]	protein_coding	9	75890644	76362975	NO						: :
SCD	75932.7	-0.00137919	0.0588747	0.892502	1	17960	ENSG00000099194	SCD	stearoyl-CoA desaturase [Source:HGNC Symbol;Acc:HGNC:10571]	protein_coding	10	100347233	100364826	NO						: :
TMED1	359.169	-0.0322395	0.0713103	0.0654044	1	55697	ENSG00000099203	TMED1	transmembrane p24 trafficking protein 1 [Source:HGNC Symbol;Acc:HGNC:17291]	protein_coding	19	10832067	10836318	NO						: :
ABLIM1	5124.98	0.0299731	0.0488852	0.178977	1	52431	ENSG00000099204	ABLIM1	actin binding LIM protein 1 [Source:HGNC Symbol;Acc:HGNC:78]	protein_coding	10	114431112	114768061	NO						: :
ERMP1	2236.82	-9.08916e-05	0.0528681	0.995083	1	47335	ENSG00000099219	ERMP1	endoplasmic reticulum metallopeptidase 1 [Source:HGNC Symbol;Acc:HGNC:23703]	protein_coding	9	5749832	5879537	NO						: :
RAB18	2108	-0.00490566	0.0504838	0.778237	1	45101	ENSG00000099246	RAB18	RAB18, member RAS oncogene family [Source:HGNC Symbol;Acc:HGNC:14244]	protein_coding	10	27504174	27543207	NO						: :
NRP1	73.9728	0.019413	0.0890626	0.0879421	1	14409	ENSG00000099250	NRP1	neuropilin 1 [Source:HGNC Symbol;Acc:HGNC:8004]	protein_coding	10	33177492	33336262	NO						: :
HSD17B7P2	183.263	-0.0142491	0.0713521	0.195517	1	13057	ENSG00000099251	HSD17B7P2	hydroxysteroid 17-beta dehydrogenase 7 pseudogene 2 [Source:HGNC Symbol;Acc:HGNC:28120]	transcribed_unprocessed_pseudogene	10	38356380	38378505	NO						: :
PRTFDC1	275.824	-0.00237707	0.0598777	0.808766	1	13422	ENSG00000099256	PRTFDC1	phosphoribosyl transferase domain containing 1 [Source:HGNC Symbol;Acc:HGNC:23333]	protein_coding	10	24848614	24952606	NO						: :
TSPAN15	247.009	-0.016385	0.0647022	0.206209	1	38570	ENSG00000099282	TSPAN15	tetraspanin 15 [Source:HGNC Symbol;Acc:HGNC:23298]	protein_coding	10	69451465	69507666	NO						: :
MACROH2A2	1243.61	-0.0265297	0.0646061	0.109142	1	39721	ENSG00000099284	MACROH2A2	macroH2A.2 histone [Source:HGNC Symbol;Acc:HGNC:14453]	protein_coding	10	70052544	70112282	NO						: :
WASHC2A	2163.66	-0.00603219	0.0500012	0.737424	1	26090	ENSG00000099290	WASHC2A	WASH complex subunit 2A [Source:HGNC Symbol;Acc:HGNC:23416]	protein_coding	10	50067888	50133509	NO						: :
MAST3	399.53	-0.015771	0.0532005	0.356286	1	63539	ENSG00000099308	MAST3	microtubule associated serine/threonine kinase 3 [Source:HGNC Symbol;Acc:HGNC:19036]	protein_coding	19	18097778	18151692	NO						: :
MZF1	445.461	-0.00414659	0.0519555	0.794002	1	35458	ENSG00000099326	MZF1	myeloid zinc finger 1 [Source:HGNC Symbol;Acc:HGNC:13108]	protein_coding	19	58561931	58573575	NO						: :
OCEL1	274.673	0.000976214	0.0561329	0.934658	1	29062	ENSG00000099330	OCEL1	occludin/ELL domain containing 1 [Source:HGNC Symbol;Acc:HGNC:26221]	protein_coding	19	17226213	17229219	NO						: :
MYO9B	3784.64	0.020795	0.0538143	0.249302	1	61479	ENSG00000099331	MYO9B	myosin IXB [Source:HGNC Symbol;Acc:HGNC:7609]	protein_coding	19	17075777	17214537	NO						: :
KCNK6	1066.77	0.00925154	0.0601146	0.425339	1	63692	ENSG00000099337	KCNK6	potassium two pore domain channel subfamily K member 6 [Source:HGNC Symbol;Acc:HGNC:6281]	protein_coding	19	38319845	38332076	NO						: :
CATSPERG	37.0869	0.00287406	0.0704863	0.660536	1	37798	ENSG00000099338	CATSPERG	cation channel sperm associated auxiliary subunit gamma [Source:HGNC Symbol;Acc:HGNC:25243]	protein_coding	19	38335775	38370943	NO						: :
PSMD8	2670.17	-0.0519268	0.054129	0.0359447	0.874785	64131	ENSG00000099341	PSMD8	proteasome 26S subunit, non-ATPase 8 [Source:HGNC Symbol;Acc:HGNC:9566]	protein_coding	19	38374550	38383824	NO						: :
FBXL19	2091.35	-0.0152557	0.058206	0.289508	1	54687	ENSG00000099364	FBXL19	F-box and leucine rich repeat protein 19 [Source:HGNC Symbol;Acc:HGNC:25300]	protein_coding	16	30923055	30948783	NO						: :
STX1B	456.342	-0.0103007	0.0518386	0.5418	1	39084	ENSG00000099365	STX1B	syntaxin 1B [Source:HGNC Symbol;Acc:HGNC:18539]	protein_coding	16	30989256	31010638	NO						: :
HSD3B7	69.9462	-0.00963088	0.0580699	0.444222	1	39058	ENSG00000099377	HSD3B7	hydroxy-delta-5-steroid dehydrogenase, 3 beta- and steroid delta-isomerase 7 [Source:HGNC Symbol;Acc:HGNC:18324]	protein_coding	16	30985207	30989147	NO						: :
SETD1A	1707.71	-0.0107724	0.0520339	0.521661	1	57876	ENSG00000099381	SETD1A	SET domain containing 1A, histone lysine methyltransferase [Source:HGNC Symbol;Acc:HGNC:29010]	protein_coding	16	30957754	30984664	NO						: :
BCL7C	316.277	-0.0222293	0.0581307	0.183548	1	54718	ENSG00000099385	BCL7C	BAF chromatin remodeling complex subunit BCL7C [Source:HGNC Symbol;Acc:HGNC:1006]	protein_coding	16	30833626	30894302	NO						: :
MAGEB2	3.62464	0.00351993	0.0847531	0.446223	1	25756	ENSG00000099399	MAGEB2	MAGE family member B2 [Source:HGNC Symbol;Acc:HGNC:6809]	protein_coding	X	30215563	30220089	NO						: :
EFNA2	120.034	-0.00718903	0.0568219	0.565796	1	62498	ENSG00000099617	EFNA2	ephrin A2 [Source:HGNC Symbol;Acc:HGNC:3222]	protein_coding	19	1285873	1301431	NO						: :
CIRBP	3975.83	-0.00169419	0.0514078	0.917101	1	62404	ENSG00000099622	CIRBP	cold inducible RNA binding protein [Source:HGNC Symbol;Acc:HGNC:1982]	protein_coding	19	1259384	1274880	NO						: :
ATP5F1D	807.461	-0.0704447	0.0805397	0.00904551	0.501807	60832	ENSG00000099624	ATP5F1D	ATP synthase F1 subunit delta [Source:HGNC Symbol;Acc:HGNC:837]	protein_coding	19	1241746	1244825	NO						: :
CBARP	229.539	-0.0125619	0.0556829	0.393722	1	64277	ENSG00000099625	CBARP	CACN subunit beta associated regulatory protein [Source:HGNC Symbol;Acc:HGNC:28617]	protein_coding	19	1228287	1238027	NO						: :
PCDH11Y	302.123	-10.693	1.23665	1.76393364492399e-18	2.80263857126352e-15	3822	ENSG00000099715	PCDH11Y	protocadherin 11 Y-linked [Source:HGNC Symbol;Acc:HGNC:15813]	protein_coding	Y	5000226	5742224	YES				A MSY gene encoding a member of the protocadherin family, harboring an extracellular domain containing seven cadherin repeats, a transmembrane domain, and a cytoplasmic tail different from those of the classical cadherins, likely involved in cell-cell recognition and cerebral asymmetry during development of the central nervous system	DOI:†10.1186/s13578-020-00452-w	: :A MSY gene encoding a member of the protocadherin family, harboring an extracellular domain containing seven cadherin repeats, a transmembrane domain, and a cytoplasmic tail different from those of the classical cadherins, likely involved in cell-cell recognition and cerebral asymmetry during development of the central nervous system
PRKY	503.004	-11.9301	1.18164	1.42791886574366e-24	3.44067631813746e-21	4133	ENSG00000099725	PRKY	protein kinase Y-linked (pseudogene) [Source:HGNC Symbol;Acc:HGNC:9444]	transcribed_unitary_pseudogene	Y	7273972	7381548	YES				A MSY pseudogene similar to the protein kinase X-linked on the PAR1 of the X chromosome, with detectable transcripts in various tissues	DOI:†10.1186/s13578-020-00452-w	: :A MSY pseudogene similar to the protein kinase X-linked on the PAR1 of the X chromosome, with detectable transcripts in various tissues
HNRNPM	16165	-0.00617029	0.0618558	0.535209	1	51019	ENSG00000099783	HNRNPM	heterogeneous nuclear ribonucleoprotein M [Source:HGNC Symbol;Acc:HGNC:5046]	protein_coding	19	8444767	8489114	NO						: :
MARCHF2	234.669	-0.00937902	0.056615	0.479303	1	59274	ENSG00000099785	MARCHF2	membrane associated ring-CH-type finger 2 [Source:HGNC Symbol;Acc:HGNC:28038]	protein_coding	19	8413270	8439017	NO						: :
NDUFB7	717.207	-0.0216652	0.0487106	0.304445	1	53318	ENSG00000099795	NDUFB7	NADH:ubiquinone oxidoreductase subunit B7 [Source:HGNC Symbol;Acc:HGNC:7702]	protein_coding	19	14566078	14572066	NO						: :
TECR	1911.38	-0.0465204	0.064685	0.0371515	0.880918	53206	ENSG00000099797	TECR	trans-2,3-enoyl-CoA reductase [Source:HGNC Symbol;Acc:HGNC:4551]	protein_coding	19	14517085	14565980	NO						: :
TIMM13	2061.25	-0.0414311	0.0741323	0.0386624	0.891835	53116	ENSG00000099800	TIMM13	translocase of inner mitochondrial membrane 13 [Source:HGNC Symbol;Acc:HGNC:11816]	protein_coding	19	2425625	2427586	NO						: :
CDC34	1722.73	-0.0377573	0.0535205	0.0888192	1	55342	ENSG00000099804	CDC34	cell division cycle 34, ubiqiutin conjugating enzyme [Source:HGNC Symbol;Acc:HGNC:1734]	protein_coding	19	531760	542092	NO						: :
MTAP	4178.08	0.00489428	0.0514137	0.766627	1	11291	ENSG00000099810	MTAP	methylthioadenosine phosphorylase [Source:HGNC Symbol;Acc:HGNC:7413]	protein_coding	9	21802636	21937651	NO						: :
MISP	23.1278	0.016794	0.0907255	0.0961221	1	23508	ENSG00000099812	MISP	mitotic spindle positioning [Source:HGNC Symbol;Acc:HGNC:27000]	protein_coding	19	751112	764318	NO						: :
CEP170B	1793.59	-0.00588353	0.0497038	0.747417	1	44485	ENSG00000099814	CEP170B	centrosomal protein 170B [Source:HGNC Symbol;Acc:HGNC:20362]	protein_coding	14	104865268	104896747	NO						: :
POLR2E	2851.57	-0.0588446	0.0612552	0.0201942	0.723419	24092	ENSG00000099817	POLR2E	RNA polymerase II, I and III subunit E [Source:HGNC Symbol;Acc:HGNC:9192]	protein_coding	19	1086574	1095380	NO						: :
POLRMT	1983.04	-0.0264396	0.0501672	0.210614	1	63772	ENSG00000099821	POLRMT	RNA polymerase mitochondrial [Source:HGNC Symbol;Acc:HGNC:9200]	protein_coding	19	617221	633537	NO						: :
HCN2	135.01	0.0050419	0.062594	0.589853	1	63756	ENSG00000099822	HCN2	hyperpolarization activated cyclic nucleotide gated potassium and sodium channel 2 [Source:HGNC Symbol;Acc:HGNC:4846]	protein_coding	19	589881	617159	NO						: :
CDHR5	0.898769	0.000730561	0.0939212	0.844959		41284	ENSG00000099834	CDHR5	cadherin related family member 5 [Source:HGNC Symbol;Acc:HGNC:7521]	protein_coding	11	616577	626078	NO						: :
IZUMO4	8.10221	0.00102858	0.0676103	0.882309	1	45654	ENSG00000099840	IZUMO4	IZUMO family member 4 [Source:HGNC Symbol;Acc:HGNC:26950]	protein_coding	19	2096429	2099593	NO						: :
RASSF7	279.866	-6.95671e-05	0.0509189	0.996688	1	41140	ENSG00000099849	RASSF7	Ras association domain family member 7 [Source:HGNC Symbol;Acc:HGNC:1166]	protein_coding	11	560404	564025	NO						: :
GADD45B	173.273	0.0120823	0.0723638	0.224985	1	53132	ENSG00000099860	GADD45B	growth arrest and DNA damage inducible beta [Source:HGNC Symbol;Acc:HGNC:4096]	protein_coding	19	2476122	2478259	NO						: :
PALM	331.969	0.0676318	0.174301	0.00739524	0.450684	24003	ENSG00000099864	PALM	paralemmin [Source:HGNC Symbol;Acc:HGNC:8594]	protein_coding	19	708935	748329	NO						: :
MADCAM1	74.5941	0.00492348	0.0665529	0.546688	1	58130	ENSG00000099866	MADCAM1	mucosal vascular addressin cell adhesion molecule 1 [Source:HGNC Symbol;Acc:HGNC:6765]	protein_coding	19	489176	505343	NO						: :
IGF2.AS	1.0519	0.000670493	0.0979129	0.857429		14772	ENSG00000099869	IGF2.AS	IGF2 antisense RNA [Source:HGNC Symbol;Acc:HGNC:14062]	lncRNA	11	2140501	2148666	NO						: :
MKNK2	2719.06	-0.0237618	0.0511504	0.237295	1	59291	ENSG00000099875	MKNK2	MAPK interacting serine/threonine kinase 2 [Source:HGNC Symbol;Acc:HGNC:7111]	protein_coding	19	2037465	2051244	NO						: :
ARVCF	1282.01	-0.00167118	0.0513544	0.918495	1	17105	ENSG00000099889	ARVCF	ARVCF delta catenin family member [Source:HGNC Symbol;Acc:HGNC:728]	protein_coding	22	19969896	20016823	NO						: :
TRMT2A	554.106	-0.0143337	0.0560894	0.340854	1	17409	ENSG00000099899	TRMT2A	tRNA methyltransferase 2 homolog A [Source:HGNC Symbol;Acc:HGNC:24974]	protein_coding	22	20111875	20117392	NO						: :
RANBP1	7822.19	-0.0232369	0.0522728	0.231501	1	17493	ENSG00000099901	RANBP1	RAN binding protein 1 [Source:HGNC Symbol;Acc:HGNC:9847]	protein_coding	22	20115938	20127355	NO						: :
ZDHHC8	857.226	0.00384991	0.0478701	0.846622	1	17585	ENSG00000099904	ZDHHC8	zinc finger DHHC-type palmitoyltransferase 8 [Source:HGNC Symbol;Acc:HGNC:18474]	protein_coding	22	20129456	20148007	NO						: :
[truncated: 24,982 more rows]

## Sheet: B-XX_vs_XY_Enrichment
	GeneSet	test_genes_in_set	test_in_set	genes_in_set	enrichment	pval	padj
GOBP_PROTEIN_RETENTION_IN_GOLGI_APPARATUS	GOBP_PROTEIN_RETENTION_IN_GOLGI_APPARATUS	Vps13d, Vps13a	2	5	93.8296	0.000382698	1
GOBP_NEGATIVE_REGULATION_OF_CHROMATIN_ORGANIZATION	GOBP_NEGATIVE_REGULATION_OF_CHROMATIN_ORGANIZATION	Kmt2a, Jpx	2	6	78.1884	0.000508822	1
GOBP_BIOLOGICAL_PROCESS_INVOLVED_IN_INTRASPECIES_INTERACTION_BETWEEN_ORGANISMS	GOBP_BIOLOGICAL_PROCESS_INVOLVED_IN_INTRASPECIES_INTERACTION_BETWEEN_ORGANISMS	Grpr, Nlgn4y, Vps13a	3	55	14.1742	0.0015702	1
GOBP_REGULATION_OF_SHORT_TERM_NEURONAL_SYNAPTIC_PLASTICITY	GOBP_REGULATION_OF_SHORT_TERM_NEURONAL_SYNAPTIC_PLASTICITY	Kmt2a, Syap1	2	16	29.3098	0.00270294	1
GOBP_CIRCADIAN_REGULATION_OF_GENE_EXPRESSION	GOBP_CIRCADIAN_REGULATION_OF_GENE_EXPRESSION	Mycbp2, Huwe1, Kmt2a	3	70	11.2439	0.00294501	1
GOBP_MAINTENANCE_OF_PROTEIN_LOCATION_IN_CELL	GOBP_MAINTENANCE_OF_PROTEIN_LOCATION_IN_CELL	Vps13d, Tmsb4y, Vps13a	3	68	10.8972	0.00320527	1
GOBP_MITOPHAGY	GOBP_MITOPHAGY	Vps13d, Huwe1, Lrba	3	71	10.2639	0.00376707	1
GOBP_RETROGRADE_AXONAL_TRANSPORT	GOBP_RETROGRADE_AXONAL_TRANSPORT	Dst, Dync1h1	2	22	21.3115	0.0047942	1
GOBP_HOMOPHILIC_CELL_ADHESION_VIA_PLASMA_MEMBRANE_ADHESION_MOLECULES	GOBP_HOMOPHILIC_CELL_ADHESION_VIA_PLASMA_MEMBRANE_ADHESION_MOLECULES	Pcdha6, Fat1, Pcdh11y, Pcdhga5	4	170	5.97139	0.00552526	1
GOBP_NUCLEAR_MIGRATION	GOBP_NUCLEAR_MIGRATION	Syne2, Dync1h1	2	25	19.5341	0.00561368	1
GOBP_CHROMATIN_REMODELING	GOBP_CHROMATIN_REMODELING	Kdm5d, Huwe1, Kmt2a, Chd6, Kdm6a, Uty, Zdbf2, Xist	8	688	3.10009	0.00619321	1
GOBP_PROTEIN_REFOLDING	GOBP_PROTEIN_REFOLDING	Cryab, Hspb2	2	27	18.0301	0.00649254	1
GOBP_MAINTENANCE_OF_PROTEIN_LOCATION	GOBP_MAINTENANCE_OF_PROTEIN_LOCATION	Vps13d, Tmsb4y, Vps13a	3	91	8.2298	0.00680317	1
GOBP_PROTEIN_LOCALIZATION_TO_GOLGI_APPARATUS	GOBP_PROTEIN_LOCALIZATION_TO_GOLGI_APPARATUS	Vps13d, Vps13a	2	31	16.741	0.00742972	1
GOBP_NUCLEUS_LOCALIZATION	GOBP_NUCLEUS_LOCALIZATION	Syne2, Dync1h1	2	32	15.6238	0.00842417	1
GOBP_SPLEEN_DEVELOPMENT	GOBP_SPLEEN_DEVELOPMENT	Kmt2a, Flvcr1	2	38	14.2018	0.0100209	1
GOBP_REGULATION_OF_CHROMATIN_ORGANIZATION	GOBP_REGULATION_OF_CHROMATIN_ORGANIZATION	Kmt2a, Jpx	2	35	13.7836	0.0105807	1
GOBP_AUTOPHAGY_OF_MITOCHONDRION	GOBP_AUTOPHAGY_OF_MITOCHONDRION	Vps13d, Huwe1, Lrba	3	110	6.67205	0.0118195	1
GOBP_PROTEIN_KINASE_A_SIGNALING	GOBP_PROTEIN_KINASE_A_SIGNALING	Prky, Adgrv1	2	43	12.6646	0.0123408	1
GOBP_PROTEIN_DNA_COMPLEX_ORGANIZATION	GOBP_PROTEIN_DNA_COMPLEX_ORGANIZATION	Kdm5d, Huwe1, Kmt2a, Chd6, Kdm6a, Uty, Zdbf2, Jpx, Xist	9	939	2.54026	0.0128537	1
GOBP_PROCESS_UTILIZING_AUTOPHAGIC_MECHANISM	GOBP_PROCESS_UTILIZING_AUTOPHAGIC_MECHANISM	Vps13d, Huwe1, Herc1, Ubr4, Dhrsx, Vps13a, Lrba	7	604	2.93283	0.0130638	1
GOBP_PROTEIN_TARGETING_TO_VACUOLE	GOBP_PROTEIN_TARGETING_TO_VACUOLE	Vps13d, Vps13a	2	48	9.75833	0.019784	1
GOBP_TISSUE_HOMEOSTASIS	GOBP_TISSUE_HOMEOSTASIS	Kmt2a, Vps13b, Muc4, Adgrv1	4	262	4.01155	0.0204431	1
GOBP_INTERMEDIATE_FILAMENT_BASED_PROCESS	GOBP_INTERMEDIATE_FILAMENT_BASED_PROCESS	Macf1, Dst	2	95	9.3673	0.0212961	1
GOBP_CELL_CELL_ADHESION_VIA_PLASMA_MEMBRANE_ADHESION_MOLECULES	GOBP_CELL_CELL_ADHESION_VIA_PLASMA_MEMBRANE_ADHESION_MOLECULES	Pcdha6, Fat1, Pcdh11y, Pcdhga5	4	282	3.7697	0.0248538	1
GOBP_GUANINE_METABOLIC_PROCESS	GOBP_GUANINE_METABOLIC_PROCESS	Gda	1	5	46.5103	0.0256303	1
GOBP_LNCRNA_MEDIATED_POST_TRANSCRIPTIONAL_GENE_SILENCING	GOBP_LNCRNA_MEDIATED_POST_TRANSCRIPTIONAL_GENE_SILENCING	Xist	1	9	46.5103	0.0256303	1
GOBP_MAINTENANCE_OF_ANIMAL_ORGAN_IDENTITY	GOBP_MAINTENANCE_OF_ANIMAL_ORGAN_IDENTITY	Adgrv1	1	5	46.5103	0.0256303	1
GOBP_MODULATION_OF_MICROTUBULE_CYTOSKELETON_INVOLVED_IN_CEREBRAL_CORTEX_RADIAL_GLIA_GUIDED_MIGRATION	GOBP_MODULATION_OF_MICROTUBULE_CYTOSKELETON_INVOLVED_IN_CEREBRAL_CORTEX_RADIAL_GLIA_GUIDED_MIGRATION	Syne2	1	5	46.5103	0.0256303	1
GOBP_NEGATIVE_REGULATION_OF_HETEROCHROMATIN_FORMATION	GOBP_NEGATIVE_REGULATION_OF_HETEROCHROMATIN_FORMATION	Kmt2a	1	5	46.5103	0.0256303	1
GOBP_NEGATIVE_REGULATION_OF_MONOCYTE_CHEMOTAXIS	GOBP_NEGATIVE_REGULATION_OF_MONOCYTE_CHEMOTAXIS	Dusp1	1	7	46.5103	0.0256303	1
GOBP_NUCLEAR_MIGRATION_ALONG_MICROTUBULE	GOBP_NUCLEAR_MIGRATION_ALONG_MICROTUBULE	Syne2	1	5	46.5103	0.0256303	1
GOBP_PSYCHOMOTOR_BEHAVIOR	GOBP_PSYCHOMOTOR_BEHAVIOR	Grpr	1	5	46.5103	0.0256303	1
GOBP_PURINE_DEOXYRIBONUCLEOSIDE_METABOLIC_PROCESS	GOBP_PURINE_DEOXYRIBONUCLEOSIDE_METABOLIC_PROCESS	Gda	1	5	46.5103	0.0256303	1
GOBP_REGULATION_OF_SYNAPTIC_ASSEMBLY_AT_NEUROMUSCULAR_JUNCTION	GOBP_REGULATION_OF_SYNAPTIC_ASSEMBLY_AT_NEUROMUSCULAR_JUNCTION	Mycbp2	1	6	46.5103	0.0256303	1
GOBP_ZYMOGEN_INHIBITION	GOBP_ZYMOGEN_INHIBITION	Bcl2l12	1	8	46.5103	0.0256303	1
GOBP_ESTABLISHMENT_OR_MAINTENANCE_OF_BIPOLAR_CELL_POLARITY	GOBP_ESTABLISHMENT_OR_MAINTENANCE_OF_BIPOLAR_CELL_POLARITY	Fat1, Ooep	2	59	8.2148	0.0269492	1
GOBP_REGULATION_OF_NEURONAL_SYNAPTIC_PLASTICITY	GOBP_REGULATION_OF_NEURONAL_SYNAPTIC_PLASTICITY	Kmt2a, Syap1	2	58	8.2148	0.0269492	1
GOBP_POSITIVE_REGULATION_OF_AUTOPHAGY	GOBP_POSITIVE_REGULATION_OF_AUTOPHAGY	Vps13d, Ubr4, Dhrsx	3	159	4.67585	0.0292539	1
GOBP_GOLGI_ORGANIZATION	GOBP_GOLGI_ORGANIZATION	Huwe1, Vps13b, Golgb1	3	157	4.64491	0.0297399	1
GOBP_DEOXYRIBONUCLEOSIDE_CATABOLIC_PROCESS	GOBP_DEOXYRIBONUCLEOSIDE_CATABOLIC_PROCESS	Gda	1	6	38.7572	0.0298382	1
GOBP_DGMP_METABOLIC_PROCESS	GOBP_DGMP_METABOLIC_PROCESS	Gda	1	6	38.7572	0.0298382	1
GOBP_HEMIDESMOSOME_ASSEMBLY	GOBP_HEMIDESMOSOME_ASSEMBLY	Dst	1	6	38.7572	0.0298382	1
GOBP_NEGATIVE_REGULATION_OF_P38MAPK_CASCADE	GOBP_NEGATIVE_REGULATION_OF_P38MAPK_CASCADE	Dusp1	1	8	38.7572	0.0298382	1
GOBP_NEGATIVE_REGULATION_OF_TUBULIN_DEACETYLATION	GOBP_NEGATIVE_REGULATION_OF_TUBULIN_DEACETYLATION	Fry	1	6	38.7572	0.0298382	1
GOBP_PURINE_DEOXYRIBONUCLEOSIDE_MONOPHOSPHATE_CATABOLIC_PROCESS	GOBP_PURINE_DEOXYRIBONUCLEOSIDE_MONOPHOSPHATE_CATABOLIC_PROCESS	Gda	1	6	38.7572	0.0298382	1
GOBP_T_CELL_ANTIGEN_PROCESSING_AND_PRESENTATION	GOBP_T_CELL_ANTIGEN_PROCESSING_AND_PRESENTATION	Kdm5d	1	6	38.7572	0.0298382	1
GOBP_MICROTUBULE_BASED_MOVEMENT	GOBP_MICROTUBULE_BASED_MOVEMENT	Syne2, Dst, Fsip2, Dync1h1, Vps13a	5	435	2.99705	0.0302161	1
GOBP_SPINDLE_LOCALIZATION	GOBP_SPINDLE_LOCALIZATION	Dync1h1, Ooep	2	62	7.67498	0.0304209	1
GOBP_REGULATION_OF_ORGANELLE_ORGANIZATION	GOBP_REGULATION_OF_ORGANELLE_ORGANIZATION	Mycbp2, Vps13d, Syne2, Huwe1, Dusp1, Tmsb4y, Smg1, Neb, Dync1h1, Ooep	10	1216	2.07658	0.0305062	1
GOBP_ESTABLISHMENT_OF_PROTEIN_LOCALIZATION_TO_VACUOLE	GOBP_ESTABLISHMENT_OF_PROTEIN_LOCALIZATION_TO_VACUOLE	Vps13d, Vps13a	2	65	7.43078	0.0322198	1
GOBP_ALLANTOIN_METABOLIC_PROCESS	GOBP_ALLANTOIN_METABOLIC_PROCESS	Gda	1	9	33.2192	0.0340281	1
GOBP_BRANCHIOMOTOR_NEURON_AXON_GUIDANCE	GOBP_BRANCHIOMOTOR_NEURON_AXON_GUIDANCE	Mycbp2	1	7	33.2192	0.0340281	1
GOBP_CELL_MOTILITY_INVOLVED_IN_CEREBRAL_CORTEX_RADIAL_GLIA_GUIDED_MIGRATION	GOBP_CELL_MOTILITY_INVOLVED_IN_CEREBRAL_CORTEX_RADIAL_GLIA_GUIDED_MIGRATION	Syne2	1	7	33.2192	0.0340281	1
GOBP_MAINTENANCE_OF_LENS_TRANSPARENCY	GOBP_MAINTENANCE_OF_LENS_TRANSPARENCY	Vps13b	1	7	33.2192	0.0340281	1
GOBP_POSITIVE_REGULATION_OF_FEAR_RESPONSE	GOBP_POSITIVE_REGULATION_OF_FEAR_RESPONSE	Grpr	1	8	33.2192	0.0340281	1
GOBP_REGULATION_OF_NEUROMUSCULAR_JUNCTION_DEVELOPMENT	GOBP_REGULATION_OF_NEUROMUSCULAR_JUNCTION_DEVELOPMENT	Mycbp2	1	8	33.2192	0.0340281	1
GOBP_RIBOSOMAL_LARGE_SUBUNIT_EXPORT_FROM_NUCLEUS	GOBP_RIBOSOMAL_LARGE_SUBUNIT_EXPORT_FROM_NUCLEUS	Mdn1	1	7	33.2192	0.0340281	1
GOBP_REGULATION_OF_MEIOTIC_CELL_CYCLE	GOBP_REGULATION_OF_MEIOTIC_CELL_CYCLE	Dusp1, Ooep	2	68	7.09223	0.0349946	1
GOBP_AXONAL_TRANSPORT	GOBP_AXONAL_TRANSPORT	Dst, Dync1h1	2	67	6.98611	0.0359395	1
GOBP_CELLULAR_RESPONSE_TO_INSULIN_LIKE_GROWTH_FACTOR_STIMULUS	GOBP_CELLULAR_RESPONSE_TO_INSULIN_LIKE_GROWTH_FACTOR_STIMULUS	Syap1	1	9	29.0657	0.0382001	1
GOBP_NEGATIVE_REGULATION_OF_MITOCHONDRIAL_FUSION	GOBP_NEGATIVE_REGULATION_OF_MITOCHONDRIAL_FUSION	Huwe1	1	8	29.0657	0.0382001	1
GOBP_POSITIVE_REGULATION_OF_GONAD_DEVELOPMENT	GOBP_POSITIVE_REGULATION_OF_GONAD_DEVELOPMENT	Sry	1	9	29.0657	0.0382001	1
GOBP_POSITIVE_REGULATION_OF_SPINDLE_ASSEMBLY	GOBP_POSITIVE_REGULATION_OF_SPINDLE_ASSEMBLY	Dync1h1	1	8	29.0657	0.0382001	1
GOBP_PURINE_NUCLEOSIDE_CATABOLIC_PROCESS	GOBP_PURINE_NUCLEOSIDE_CATABOLIC_PROCESS	Gda	1	8	29.0657	0.0382001	1
GOBP_RANDOM_INACTIVATION_OF_X_CHROMOSOME	GOBP_RANDOM_INACTIVATION_OF_X_CHROMOSOME	Xist	1	8	29.0657	0.0382001	1
GOBP_REGULATION_OF_MIRNA_CATABOLIC_PROCESS	GOBP_REGULATION_OF_MIRNA_CATABOLIC_PROCESS	Xist	1	9	29.0657	0.0382001	1
GOBP_CYTOSKELETON_ORGANIZATION	GOBP_CYTOSKELETON_ORGANIZATION	Mycbp2, Syne2, Fat1, Cryab, Macf1, Dst, Tmsb4y, Neb, Fsip2, Dync1h1, Ooep	11	1525	1.91783	0.039072	1
GOBP_HEME_TRANSPORT	GOBP_HEME_TRANSPORT	Flvcr1	1	9	25.8352	0.0423542	1
GOBP_POSITIVE_REGULATION_OF_PROTEIN_KINASE_C_SIGNALING	GOBP_POSITIVE_REGULATION_OF_PROTEIN_KINASE_C_SIGNALING	Adgrv1	1	9	25.8352	0.0423542	1
GOBP_REGULATION_OF_MALE_GONAD_DEVELOPMENT	GOBP_REGULATION_OF_MALE_GONAD_DEVELOPMENT	Sry	1	9	25.8352	0.0423542	1
GOBP_SYNAPTIC_ASSEMBLY_AT_NEUROMUSCULAR_JUNCTION	GOBP_SYNAPTIC_ASSEMBLY_AT_NEUROMUSCULAR_JUNCTION	Mycbp2	1	10	25.8352	0.0423542	1
GOBP_TUBULIN_COMPLEX_ASSEMBLY	GOBP_TUBULIN_COMPLEX_ASSEMBLY	Cryab	1	9	25.8352	0.0423542	1
GOBP_REGULATION_OF_REPRODUCTIVE_PROCESS	GOBP_REGULATION_OF_REPRODUCTIVE_PROCESS	Dusp1, Sry, Ooep	3	208	4.00792	0.0426734	1
GOBP_MICROTUBULE_BASED_PROCESS	GOBP_MICROTUBULE_BASED_PROCESS	Syne2, Cryab, Macf1, Dst, Fsip2, Dync1h1, Vps13a, Ooep	8	948	2.13179	0.0427935	1
GOBP_ORGANELLE_DISASSEMBLY	GOBP_ORGANELLE_DISASSEMBLY	Vps13d, Huwe1, Lrba	3	186	3.94031	0.044459	1
GOBP_ACTIN_FILAMENT_BASED_TRANSPORT	GOBP_ACTIN_FILAMENT_BASED_TRANSPORT	Syne2	1	10	23.2509	0.0464905	1
GOBP_CONSTITUTIVE_HETEROCHROMATIN_FORMATION	GOBP_CONSTITUTIVE_HETEROCHROMATIN_FORMATION	Xist	1	12	23.2509	0.0464905	1
GOBP_NUCLEOBASE_CATABOLIC_PROCESS	GOBP_NUCLEOBASE_CATABOLIC_PROCESS	Gda	1	10	23.2509	0.0464905	1
[truncated: 7,529 more rows]

## Sheet: C-XXY_vs_XX_all_log2FCs
	baseMean	log2FoldChange	lfcSE	pvalue	padj	X	ensembl_gene_id	external_gene_name	description	gene_biotype	chromosome_name	start_position	end_position	significant	chrX_escapee	chrX_escapee_source	X_PAR	Y_info	Y_info_source	additional_comments
[truncated: 26,981 more rows]

[truncated: 10 more sheets: D-XXY_vs_XY_all_log2FCs, E-XY_vs_XO_all_log2FCs, F-XX_vs_XO_all_log2FCs, G-Curr vs San Roman DEG, H-XX_vs_XO_and_XY_vs_XO_overlap, I-XX_XY_vs_XO_overlap_enrichm, J-XX_vs_XO_specific, K-XY_vs_XO_specific, L-XX_vs_XO_specific_enrichment, M-XY_vs_XO_specific_enrichment]
